# Supplementary material for: 4-Meth­oxy-3-nitro­biphen­yl
Source: Acta Crystallogr Sect E Struct Rep Online. 2011 Dec 14;68(Pt 1):o114. doi: 10.1107/S1600536811052846 (PMC3254461; doi:10.1107/S1600536811052846)
Supplement: Supplementary file 2 [file e-68-0o114-Isup2.hkl]

# 
# h,k,l, Fc-squared, Fo-squared, sigma(Fo-squared) and status flag 
# 
data_I
_shelx_title ' XHJCS2311 in Pbca' 
_shelx_refln_list_code          4 
_shelx_F_calc_maximum      243.02 
_exptl_crystal_F_000       960.00 
_reflns_d_resolution_high  0.8256 
 
loop_ 
 _symmetry_equiv_pos_as_xyz 
 'x, y, z' 
 '-x+1/2, -y, z+1/2' 
 '-x, y+1/2, -z+1/2' 
 'x+1/2, -y+1/2, -z' 
 '-x, -y, -z' 
 'x-1/2, y, -z-1/2' 
 'x, -y-1/2, z-1/2' 
 '-x-1/2, y-1/2, z' 
 
_cell_length_a     7.2464 
_cell_length_b    14.4157 
_cell_length_c    21.2700 
_cell_angle_alpha  90.000 
_cell_angle_beta   90.000 
_cell_angle_gamma  90.000 
 
_shelx_F_squared_multiplier     1.000 
 
loop_ 
 _refln_index_h 
 _refln_index_k 
 _refln_index_l 
 _refln_F_squared_calc 
 _refln_F_squared_meas 
 _refln_F_squared_sigma 
 _refln_observed_status 
   2   0   0    37603.55    37459.03    531.30 o 
   4   0   0     1572.17     1784.42     26.02 o 
   6   0   0      947.41     1101.00     14.60 o 
   8   0   0      352.02      357.42      7.68 o 
   2   1   0    59056.80    59152.86    457.80 o 
   4   1   0     5242.43     5785.35     48.40 o 
   6   1   0      109.24      104.17      1.99 o 
   8   1   0       35.29       26.72      2.20 o 
   0   2   0    13758.11    12686.63    178.95 o 
   2   2   0    28538.77    28744.53    237.34 o 
   4   2   0       62.72       89.74      1.89 o 
   6   2   0      253.61      227.07      3.37 o 
   8   2   0      168.45      147.92      4.60 o 
   2   3   0     4317.86     4457.49     44.06 o 
   4   3   0     1931.48     2021.67     18.98 o 
   6   3   0     1300.29     1236.59     12.43 o 
   8   3   0       32.62       40.11      3.24 o 
   0   4   0    42893.04    37384.72    527.01 o 
   2   4   0     1489.03     1223.83    158.82 o 
   4   4   0      977.38     1117.17     15.34 o 
   6   4   0      216.33      201.30      3.34 o 
   8   4   0      794.14      706.42     16.18 o 
   2   5   0       36.42       15.15      4.01 o 
   4   5   0      617.91      551.10     15.85 o 
   6   5   0      683.66      669.40      7.57 o 
   8   5   0       44.11       52.45      6.79 o 
   0   6   0     1931.94     2035.75     46.36 o 
   2   6   0     2308.14     2172.10     31.90 o 
   4   6   0      109.37      133.39      2.54 o 
   6   6   0      188.05      207.56      4.21 o 
   8   6   0       73.36      108.28      8.57 o 
   2   7   0     2325.19     2276.00     21.22 o 
   4   7   0       43.62       43.15      2.78 o 
   6   7   0        5.73        1.01      2.34 o 
   8   7   0       75.49       75.83      7.14 o 
   0   8   0      132.36      143.55      5.18 o 
   2   8   0      871.60      885.02      8.81 o 
   4   8   0      638.56      545.40     47.67 o 
   6   8   0        0.00        0.00      1.27 o 
   2   9   0      425.94      410.29      4.63 o 
   4   9   0        0.18        1.61      0.99 o 
   6   9   0       21.11       16.26      2.51 o 
   0  10   0      534.03      475.85      9.82 o 
   2  10   0      283.42      274.00      3.45 o 
   4  10   0      464.43      438.22      6.72 o 
   6  10   0       18.75       17.52      2.73 o 
   2  11   0       25.08       25.26      1.47 o 
   4  11   0      142.92      141.81      3.59 o 
   6  11   0       89.68       83.32      5.36 o 
   0  12   0      824.32      798.62     13.66 o 
   2  12   0      255.86      250.09      4.19 o 
   4  12   0      100.52       91.96      3.35 o 
   6  12   0       18.29       24.52      3.93 o 
   2  13   0      172.17      189.93      4.24 o 
   4  13   0       69.73       74.76      4.20 o 
   0  14   0      334.44      337.50      7.57 o 
   2  14   0        0.08        0.00      1.74 o 
   4  14   0        7.00       10.58      2.73 o 
   2  15   0      120.77      119.16      5.01 o 
   4  15   0        0.06        0.00      2.25 o 
   0  16   0       30.21       26.37      2.83 o 
   2  16   0        7.54        9.43      1.90 o 
   2  17   0       26.28       34.62      3.47 o 
   1   1   1     4757.80     4667.71     28.70 o 
   2   1   1     9499.14     9257.63     50.59 o 
   3   1   1      513.20      543.18      6.11 o 
   4   1   1       17.85       23.31      0.79 o 
   5   1   1       62.87       63.35      1.17 o 
   6   1   1      504.38      524.07      4.04 o 
   7   1   1       97.47      112.37      1.84 o 
   8   1   1       36.22       38.87      1.42 o 
   0   2   1      173.32      116.49      1.35 o 
   1   2   1    13763.31    13699.36     87.32 o 
   2   2   1     5465.15     5333.12     41.21 o 
   3   2   1        9.70        2.79      0.44 o 
   4   2   1     6103.63     5983.26     36.81 o 
   5   2   1      108.07      118.07      1.99 o 
   6   2   1      254.92      217.11      2.48 o 
   7   2   1      296.07      305.84      3.09 o 
   8   2   1       53.52       49.52      1.81 o 
   1   3   1     8683.86     8626.64     57.56 o 
   2   3   1    11995.91    11707.70     93.65 o 
   3   3   1      210.73      211.88      1.98 o 
   4   3   1     1425.68     1453.45      9.89 o 
   5   3   1        1.12        1.28      0.56 o 
   6   3   1      254.48      276.81      2.74 o 
   7   3   1       55.02       58.57      1.41 o 
   8   3   1      161.74      163.83      3.50 o 
   0   4   1     2628.13     2690.91     26.91 o 
   1   4   1     6961.24     6973.50     44.80 o 
   2   4   1      219.02      237.85      2.31 o 
   3   4   1     1011.46     1089.67     12.20 o 
   4   4   1      335.75      352.59      3.77 o 
   5   4   1        4.54        3.00      0.58 o 
   6   4   1      692.36      711.37      5.80 o 
   7   4   1       27.55       30.18      1.39 o 
   8   4   1       56.12       67.77      2.53 o 
   1   5   1       49.57       48.43      3.34 o 
   2   5   1      506.79      511.58      5.15 o 
   3   5   1     2163.75     2137.22     28.57 o 
   4   5   1      878.86      901.02      6.79 o 
   5   5   1      246.96      240.55      2.63 o 
   6   5   1      127.05      130.29      2.18 o 
   7   5   1       16.93       12.83      1.22 o 
   8   5   1       53.21       51.93      2.69 o 
   0   6   1     5046.32     4564.46    258.20 o 
   1   6   1       14.21       12.96      0.67 o 
   2   6   1     3014.73     2897.78     47.55 o 
   3   6   1     1481.44     1608.18     13.17 o 
   4   6   1       52.15       38.11      1.03 o 
   5   6   1      159.93      166.80      2.10 o 
   6   6   1       56.56       63.27      1.56 o 
   7   6   1       13.95        9.49      1.26 o 
   8   6   1       46.69       46.96      2.36 o 
   1   7   1      772.65      883.35      8.06 o 
   2   7   1       85.06       68.51      1.15 o 
   3   7   1      170.43      156.88      4.26 o 
   4   7   1       15.89       15.49      1.08 o 
   5   7   1       58.73       70.82      2.24 o 
   6   7   1        1.72        0.00      0.90 o 
   7   7   1        7.77       15.42      1.74 o 
   8   7   1        2.18        3.81      3.04 o 
   0   8   1     1484.75     1388.23     14.85 o 
   1   8   1        5.52        2.89      0.45 o 
   2   8   1      314.85      327.71      2.68 o 
   3   8   1      190.27      192.05      2.37 o 
   4   8   1        5.67       10.32      1.24 o 
   5   8   1       91.46       91.17      1.94 o 
   6   8   1       16.84       16.34      1.47 o 
   7   8   1        7.19        7.78      2.98 o 
   1   9   1      274.49      278.76      2.41 o 
   2   9   1       83.36       83.88      1.62 o 
   3   9   1      312.53      314.63      4.86 o 
   4   9   1       23.66       18.67      1.03 o 
   5   9   1       43.41       40.35      1.44 o 
   6   9   1        0.47        1.68      1.25 o 
   7   9   1        0.12        0.00      1.44 o 
   0  10   1        5.46        6.80      1.03 o 
   1  10   1      135.01      134.28      1.84 o 
   2  10   1        0.87        0.01      0.55 o 
   3  10   1      170.93      164.85      2.43 o 
   4  10   1       10.65       15.05      1.29 o 
   5  10   1        3.51        0.00      1.13 o 
   6  10   1        0.38        0.00      1.81 o 
   7  10   1        4.28        6.82      1.88 o 
   1  11   1        9.78        6.51      0.67 o 
   2  11   1      113.21      105.66      1.88 o 
   3  11   1        0.02        0.00      0.83 o 
   4  11   1       81.39       83.59      1.96 o 
   5  11   1       77.99       72.54      2.33 o 
   6  11   1        8.77        4.07      1.68 o 
   0  12   1      470.05      445.80      6.16 o 
   1  12   1       82.68       82.49      1.73 o 
   2  12   1      187.19      178.47      2.50 o 
   3  12   1        1.06        0.00      1.27 o 
   4  12   1       46.51       47.62      1.90 o 
   5  12   1       68.27       58.29      2.65 o 
   6  12   1        2.24        1.99      1.65 o 
   1  13   1        8.92        6.48      0.97 o 
   2  13   1        4.84        1.41      1.03 o 
   3  13   1       20.70       21.79      1.80 o 
   4  13   1       90.53       85.93      2.53 o 
   5  13   1       22.42       26.93      1.93 o 
   0  14   1       89.54       79.96      2.62 o 
   1  14   1        5.61        4.84      1.00 o 
   2  14   1      144.70      140.23      3.90 o 
   3  14   1       20.38       19.34      1.32 o 
   4  14   1       45.94       45.71      2.59 o 
   5  14   1       16.18       16.74      2.31 o 
   1  15   1       38.34       35.18      1.52 o 
   2  15   1       84.21       94.19      2.34 o 
   3  15   1        5.41        3.56      1.45 o 
   4  15   1       63.38       62.45      3.92 o 
   0  16   1        1.32        0.00      1.81 o 
   1  16   1        3.23        5.82      1.27 o 
   2  16   1       35.37       38.24      2.07 o 
   3  16   1        3.38        0.00      1.68 o 
   1  17   1       25.75       22.21      1.96 o 
   0   0   2    13007.48    10744.98    363.63 o 
   1   0   2      923.39      905.69     12.27 o 
   2   0   2    17231.85    17555.80    157.90 o 
   3   0   2     6604.10     6630.68     83.18 o 
   4   0   2     2711.37     2945.38     47.90 o 
   5   0   2      324.86      317.84      3.56 o 
   6   0   2      165.98      219.54      3.08 o 
   7   0   2        0.20        0.79      1.15 o 
   8   0   2      194.62      212.22      5.91 o 
   1   1   2     4312.80     4095.65     46.91 o 
   2   1   2     4217.64     4436.05     28.31 o 
   3   1   2      190.41      171.09      2.32 o 
   4   1   2     1021.93     1086.24     10.44 o 
   5   1   2      178.44      186.29      1.91 o 
   6   1   2       36.32       50.31      1.15 o 
   7   1   2       93.96       91.25      1.85 o 
   8   1   2        0.94        0.00      1.28 o 
   0   2   2     9124.44     9071.09     76.30 o 
   1   2   2      210.33      190.29      1.83 o 
   2   2   2      476.38      552.59      4.26 o 
   3   2   2       61.80       60.07      0.86 o 
   4   2   2        1.79        2.69      0.84 o 
   5   2   2      396.06      412.58      3.75 o 
   6   2   2      647.43      681.95      5.45 o 
   7   2   2        9.28       11.56      0.84 o 
   8   2   2       37.10       32.61      1.58 o 
   1   3   2      101.14      139.43      1.17 o 
   2   3   2      869.01      859.44      8.83 o 
   3   3   2      148.53      170.02      1.74 o 
   4   3   2      876.77      827.09     10.38 o 
   5   3   2       30.01       40.14      0.97 o 
   6   3   2       54.15       50.46      1.23 o 
   7   3   2       84.56       68.82      1.90 o 
   8   3   2       29.71       33.17      1.63 o 
   0   4   2      790.89      754.56      9.00 o 
   1   4   2       11.02        6.20      0.47 o 
   2   4   2      170.87      114.59      4.67 o 
   3   4   2        4.97        5.74      0.97 o 
   4   4   2       16.83       14.66      0.69 o 
   5   4   2       81.18       96.78      1.57 o 
   6   4   2       69.11       55.52      1.31 o 
   7   4   2      121.83      110.83      2.58 o 
   8   4   2        7.98        5.08      1.45 o 
   1   5   2     2860.91     2266.88    220.97 o 
   2   5   2     3543.22     3557.08     25.69 o 
   3   5   2      107.98      132.96      1.74 o 
   4   5   2      681.48      750.45      7.24 o 
   5   5   2        8.30        2.71      0.79 o 
   6   5   2        0.17        2.44      0.92 o 
   7   5   2       17.55       20.54      1.57 o 
   8   5   2        1.85       11.63      1.65 o 
   0   6   2      707.76      763.59     72.37 o 
   1   6   2      325.44      317.63      3.14 o 
   2   6   2     2294.45     2288.50     32.74 o 
   3   6   2     1179.47     1229.87      8.94 o 
   4   6   2       79.71       71.79      3.86 o 
   5   6   2      151.37      153.20      2.25 o 
   6   6   2      107.60      103.45      2.21 o 
   7   6   2       63.12       56.86      3.08 o 
   8   6   2        0.00        0.00      1.48 o 
   1   7   2     1928.97     2082.56     14.48 o 
   2   7   2        3.91        0.00      0.47 o 
   3   7   2      349.27      324.18      2.62 o 
   4   7   2        1.67        1.74      0.50 o 
   5   7   2        8.63       11.48      0.90 o 
   6   7   2        5.95        3.93      1.16 o 
   7   7   2       26.51       30.67      2.29 o 
   8   7   2       21.29       17.75      2.03 o 
   0   8   2     1418.77     1444.24     15.43 o 
   1   8   2       20.69       41.12      0.76 o 
   2   8   2       15.16       12.21      0.79 o 
   3   8   2       92.68      110.39      2.30 o 
   4   8   2     1330.55     1191.69     23.60 o 
   5   8   2      299.64      286.62      4.29 o 
   6   8   2       31.98       38.52      1.77 o 
   7   8   2        7.74        8.11      1.70 o 
   1   9   2       54.23       71.39      1.04 o 
   2   9   2     2124.66     2153.29     17.20 o 
   3   9   2       96.37       83.01      9.38 o 
   4   9   2      392.08      400.73      6.43 o 
   5   9   2        7.78        3.95      1.23 o 
   6   9   2      110.87      109.75      2.74 o 
   7   9   2       84.07       73.43      2.94 o 
   0  10   2      401.00      461.63      5.98 o 
   1  10   2       26.09       25.60      0.71 o 
   2  10   2      130.10      121.32      1.65 o 
   3  10   2      327.29      332.32      5.85 o 
   4  10   2      237.97      240.55      3.51 o 
   5  10   2       79.57       91.01      2.42 o 
   6  10   2      116.92      114.60      2.88 o 
   7  10   2        0.03        0.00      1.61 o 
   1  11   2      961.14      925.40      7.12 o 
   2  11   2       73.64       72.47      1.54 o 
   3  11   2        0.43        0.47      0.92 o 
   4  11   2        0.29        0.00      1.00 o 
   5  11   2      113.25      116.37      2.57 o 
   6  11   2       37.86       48.44      2.59 o 
   0  12   2       15.81       22.99      1.74 o 
   1  12   2      454.28      460.68      4.47 o 
   2  12   2        6.02        3.56      0.96 o 
   3  12   2      655.46      675.81      6.82 o 
   4  12   2       54.19       50.50      2.77 o 
   5  12   2       44.48       43.21      2.18 o 
   6  12   2        0.02        0.00      1.96 o 
   1  13   2      436.46      440.10      4.42 o 
   2  13   2      296.95      305.59      4.07 o 
   3  13   2        0.32        0.00      1.04 o 
   4  13   2       64.91       55.76      2.02 o 
   5  13   2       69.46       76.15      3.14 o 
   0  14   2       27.02       22.18      1.74 o 
   1  14   2        2.72        4.45      1.00 o 
   2  14   2      216.20      243.95      4.10 o 
   3  14   2       24.72       23.96      1.69 o 
   4  14   2       57.05       54.91      1.97 o 
   5  14   2       32.37       25.81      2.19 o 
   1  15   2       29.98       30.00      1.50 o 
   2  15   2        0.55        0.00      1.06 o 
   3  15   2       10.88       14.50      1.58 o 
   4  15   2        4.45        4.24      2.10 o 
   0  16   2       43.17       41.93      2.30 o 
   1  16   2       10.95       11.16      1.46 o 
   2  16   2        3.79        2.47      1.65 o 
   3  16   2        0.01        0.00      1.41 o 
   1  17   2       44.81       52.48      2.04 o 
   1   1   3     5035.22     4896.56     58.29 o 
   2   1   3      994.06      899.50      8.20 o 
   3   1   3     3027.50     3082.58     23.75 o 
   4   1   3       40.24       31.62      0.77 o 
   5   1   3       82.86       87.78      1.39 o 
   6   1   3        0.20        0.00      0.82 o 
   7   1   3        7.28        6.56      0.82 o 
   8   1   3        8.86        3.64      1.15 o 
   0   2   3       75.66       85.66      0.94 o 
   1   2   3     3980.95     3956.04     28.70 o 
   2   2   3     1251.16     1173.90     24.31 o 
   3   2   3      171.92      147.07      7.39 o 
   4   2   3        6.97       12.34      0.82 o 
   5   2   3     1076.86     1136.26      8.43 o 
   6   2   3       30.60       44.32      1.13 o 
   7   2   3        5.75       13.14      0.97 o 
   8   2   3        1.22        0.60      1.14 o 
   1   3   3    11330.83    11213.97     74.36 o 
   2   3   3      852.49      666.74     44.97 o 
   3   3   3      533.22      512.23     14.75 o 
   4   3   3      267.05      261.66      4.21 o 
   5   3   3       73.06       77.56      1.36 o 
   6   3   3       45.43       35.19      1.38 o 
   7   3   3      110.14      126.91      3.17 o 
   8   3   3        0.00        0.00      2.70 o 
   0   4   3      130.67      119.36      1.87 o 
   1   4   3       73.19       75.64      0.88 o 
   2   4   3     1283.11     1302.84     27.84 o 
   3   4   3     1578.47     1698.98     13.49 o 
   4   4   3       42.13       43.66      2.07 o 
   5   4   3      787.47      855.14      7.89 o 
   6   4   3       10.97       10.24      0.96 o 
   7   4   3        4.01        1.57      0.97 o 
   8   4   3       26.30       21.48      1.46 o 
   1   5   3      444.81      476.44      4.95 o 
   2   5   3        8.81        6.67      0.64 o 
   3   5   3      106.78      116.13      1.39 o 
   4   5   3      229.72      242.89      3.15 o 
   5   5   3        0.04        1.53      0.90 o 
   6   5   3        8.34       11.87      1.57 o 
   7   5   3       75.29       80.06      1.99 o 
   8   5   3       45.96       43.22      1.97 o 
   0   6   3     8459.91     8262.26    300.05 o 
   1   6   3       63.87       81.78      1.24 o 
   2   6   3     1059.26     1096.19      8.24 o 
   3   6   3      192.25      182.19      1.84 o 
   4   6   3       33.45       31.92      2.64 o 
   5   6   3       75.43       84.48      1.63 o 
   6   6   3      258.87      267.30      3.44 o 
   7   6   3        0.15        0.00      1.18 o 
   8   6   3        3.37        2.94      1.51 o 
   1   7   3        4.65        5.25      0.46 o 
   2   7   3      732.98      816.79      9.70 o 
   3   7   3      352.15      339.89      5.09 o 
   4   7   3        4.36        3.28      0.89 o 
   5   7   3        0.85        2.91      0.74 o 
   6   7   3      183.16      172.87      3.00 o 
   7   7   3      220.85      237.36      3.66 o 
   0   8   3     3148.71     3085.62     31.79 o 
   1   8   3       42.62       47.57      0.76 o 
   2   8   3      108.88      102.61      2.64 o 
   3   8   3        5.71        1.73      0.61 o 
   4   8   3      802.05      779.73      6.50 o 
   5   8   3      454.28      470.21      5.41 o 
   6   8   3       22.40       23.12      1.48 o 
   7   8   3        3.71        4.28      2.39 o 
   1   9   3        9.62       18.04      0.52 o 
   2   9   3      401.88      379.27      4.06 o 
   3   9   3       96.41       78.38      7.82 o 
   4   9   3        0.10        1.59      0.77 o 
   5   9   3      209.56      216.76      3.37 o 
   6   9   3       48.91       46.10      1.96 o 
   7   9   3       45.22       55.26      3.31 o 
   0  10   3      827.69      890.78      9.17 o 
   1  10   3       67.89       53.99      1.06 o 
   2  10   3      235.35      206.01      7.62 o 
   3  10   3      411.59      361.04      3.75 o 
   4  10   3        0.87        1.54      1.18 o 
   5  10   3      205.23      219.79      3.70 o 
   6  10   3       16.50       16.08      1.54 o 
   7  10   3       12.19       15.70      2.14 o 
   1  11   3       50.72       46.78      1.71 o 
   2  11   3      284.41      296.64      3.51 o 
   3  11   3      599.95      615.24      6.25 o 
   4  11   3       15.90       18.55      1.45 o 
   5  11   3      144.14      120.71      3.17 o 
   6  11   3       38.22       27.84      2.11 o 
   0  12   3     2342.12     2217.18     21.33 o 
   1  12   3      289.60      300.68      3.07 o 
   2  12   3      389.64      410.55      4.55 o 
   3  12   3       18.42       26.48      2.11 o 
   4  12   3      314.78      300.90      6.12 o 
   5  12   3        0.34        3.24      1.32 o 
   6  12   3       57.11       58.41      2.81 o 
   1  13   3       80.15       75.78      2.36 o 
   2  13   3      495.42      483.93      4.97 o 
   3  13   3      126.45      141.44      3.07 o 
   4  13   3      147.92      147.76      3.13 o 
   5  13   3       27.80       24.13      1.69 o 
   0  14   3      113.93       97.07      2.90 o 
   1  14   3      117.36      119.97      2.21 o 
   2  14   3       11.91        6.65      1.82 o 
   3  14   3       13.70       18.86      1.65 o 
   4  14   3        1.18        0.05      2.81 o 
   5  14   3       87.45       84.43      3.32 o 
   1  15   3       36.89       40.25      1.61 o 
   2  15   3        2.27        1.49      1.50 o 
   3  15   3      121.86      113.78      3.01 o 
   4  15   3      102.37      114.38      3.14 o 
   0  16   3      152.49      146.60      3.97 o 
   1  16   3       48.54       56.07      1.98 o 
   2  16   3        1.03        0.00      1.41 o 
   3  16   3       64.74       60.67      2.92 o 
   1  17   3       39.77       44.44      2.93 o 
   0   0   4     5525.40     5677.41     65.61 o 
   1   0   4     2162.40     2131.40     28.14 o 
   2   0   4      537.82      457.01     83.65 o 
   3   0   4      170.42      167.09      3.45 o 
   4   0   4     1965.97     1928.82     27.74 o 
   5   0   4      353.22      359.98      4.60 o 
   6   0   4       50.32       60.70      3.74 o 
   7   0   4      255.81      243.16      4.24 o 
   8   0   4       38.22       51.48      2.98 o 
   1   1   4     4351.24     4159.12     56.02 o 
   2   1   4     2736.54     2501.89     44.86 o 
   3   1   4     2243.15     2254.02     16.46 o 
   4   1   4      166.57      167.03      2.20 o 
   5   1   4      760.28      787.98      6.99 o 
   6   1   4        0.91        0.00      0.63 o 
   7   1   4       41.73       51.72      1.83 o 
   8   1   4        8.50        6.97      2.57 o 
   0   2   4      463.06      362.21      3.49 o 
   1   2   4     2947.53     2851.83     28.28 o 
   2   2   4     1497.75     1576.69     14.11 o 
   3   2   4      213.08      185.51      6.02 o 
   4   2   4      115.32      125.98      1.65 o 
   5   2   4       89.43       97.81      1.41 o 
   6   2   4       96.06      104.00      1.63 o 
   7   2   4      110.32      109.12      3.16 o 
   8   2   4        6.34        1.19      1.32 o 
   1   3   4     3373.14     3309.91     26.21 o 
   2   3   4     2227.78     2093.82     24.74 o 
   3   3   4      100.23       99.68      6.37 o 
   4   3   4        7.61        7.49      0.65 o 
   5   3   4       16.11       19.82      0.94 o 
   6   3   4       62.69       66.05      1.71 o 
   7   3   4      122.24      106.65      2.37 o 
   8   3   4        1.02        2.33      1.12 o 
   0   4   4     1048.47     1063.01     10.09 o 
   1   4   4        0.45        2.03      0.34 o 
   2   4   4     1442.55     1499.46     10.82 o 
   3   4   4       84.97       55.06      1.16 o 
   4   4   4      468.56      391.66     11.80 o 
   5   4   4        2.30        4.21      0.62 o 
   6   4   4       10.64        9.07      0.96 o 
   7   4   4       36.35       37.65      1.52 o 
   8   4   4       11.50       11.45      1.26 o 
   1   5   4      369.41      436.70      3.87 o 
   2   5   4      145.51      133.02      1.40 o 
   3   5   4     1160.96     1222.33      9.44 o 
   4   5   4        0.24        0.00      0.58 o 
   5   5   4      900.25      957.43     12.85 o 
   6   5   4       28.00       32.90      1.37 o 
   7   5   4       33.46       33.32      1.51 o 
   8   5   4       11.27       12.79      1.42 o 
   0   6   4     3442.55     3241.28     30.51 o 
   1   6   4     2601.59     2498.89     88.97 o 
   2   6   4     3195.56     3301.76     24.98 o 
   3   6   4     1672.40     1674.15     12.42 o 
   4   6   4        0.17        1.07      0.64 o 
   5   6   4        8.97        9.77      1.26 o 
   6   6   4       56.16       47.86      1.56 o 
   7   6   4       18.39       13.86      1.33 o 
   8   6   4       18.96       21.04      1.76 o 
   1   7   4      748.12      794.82     14.06 o 
   2   7   4      835.20      871.31      6.74 o 
   3   7   4      179.91      187.54      2.42 o 
   4   7   4      298.80      291.41      8.00 o 
   5   7   4      142.49      160.59      2.51 o 
   6   7   4       41.56       39.08      1.52 o 
   7   7   4       11.77       16.80      1.59 o 
   0   8   4      743.37      811.17      9.00 o 
   1   8   4      146.11      151.78      2.84 o 
   2   8   4       12.01       10.32      0.73 o 
   3   8   4       52.38       45.89      3.81 o 
   4   8   4       72.58       81.99      2.40 o 
   5   8   4      121.80      110.60      2.03 o 
   6   8   4       99.14       87.30      2.27 o 
   7   8   4      102.77       90.91      2.67 o 
   1   9   4      212.33      200.58      2.18 o 
   2   9   4      706.39      655.13      5.49 o 
   3   9   4      860.50      853.81      7.31 o 
   4   9   4      518.56      522.24      5.24 o 
   5   9   4      339.64      360.65      4.94 o 
   6   9   4        3.65        3.91      1.20 o 
   7   9   4       51.19       41.16      2.05 o 
   0  10   4       19.61       19.94      1.09 o 
   1  10   4       90.26       86.55      1.47 o 
   2  10   4       37.98       31.03      1.03 o 
   3  10   4       60.16       55.22      1.54 o 
   4  10   4      189.22      175.72      4.74 o 
   5  10   4      534.36      536.28      6.62 o 
   6  10   4      134.96      122.46      3.96 o 
   7  10   4       88.45       82.34      3.25 o 
   1  11   4     1060.01     1069.37      8.10 o 
   2  11   4      601.68      577.82      4.83 o 
   3  11   4      455.74      454.71      7.05 o 
   4  11   4      150.29      175.87      3.26 o 
   5  11   4       22.65       18.84      1.54 o 
   6  11   4       33.37       31.41      1.90 o 
   0  12   4      709.96      728.56      8.00 o 
   1  12   4      446.23      483.53      4.91 o 
   2  12   4       94.34      123.55      2.24 o 
   3  12   4      942.32      937.96     10.03 o 
   4  12   4      212.54      215.00      4.76 o 
   5  12   4        8.69        7.26      1.34 o 
   6  12   4       30.43       32.00      3.71 o 
   1  13   4     1465.68     1489.93     11.81 o 
   2  13   4        4.35        7.18      1.04 o 
   3  13   4       53.69       55.34      2.04 o 
   4  13   4        0.14        0.00      1.90 o 
   5  13   4      168.97      163.56      3.40 o 
   0  14   4        0.43        1.63      1.28 o 
   1  14   4      189.28      187.87      2.90 o 
   2  14   4        0.96        0.91      1.23 o 
   3  14   4      254.33      257.30      9.65 o 
   4  14   4       54.58       64.72      2.42 o 
   5  14   4        0.37        1.14      1.40 o 
   1  15   4        1.29        1.13      1.15 o 
   2  15   4      195.18      202.56      3.80 o 
   3  15   4       24.18       27.26      2.24 o 
   4  15   4        1.22        0.00      1.51 o 
   0  16   4      169.26      173.92      3.97 o 
   1  16   4        4.37        4.84      1.48 o 
   2  16   4        2.65        2.68      1.87 o 
   3  16   4        0.14        1.99      1.56 o 
   1  17   4        0.01        0.00      1.45 o 
   1   1   5     3151.09     3065.69     22.69 o 
   2   1   5      403.35      379.62     42.18 o 
   3   1   5      154.38      124.09      6.45 o 
   4   1   5      531.59      531.96      4.48 o 
   5   1   5        0.09        0.13      0.47 o 
   6   1   5       55.87       55.31      1.29 o 
   7   1   5        0.02        0.00      0.91 o 
   8   1   5       42.35       43.09      1.98 o 
   0   2   5     6486.36     6274.34     65.95 o 
   1   2   5      517.31      451.85      6.56 o 
   2   2   5      238.81      192.52     17.46 o 
   3   2   5     3225.09     3189.01     39.29 o 
   4   2   5      141.83      153.91      3.96 o 
   5   2   5       98.27       90.28      1.31 o 
   6   2   5      145.57      131.55      1.86 o 
   7   2   5       48.04       39.44      1.57 o 
   8   2   5       27.12       24.29      1.81 o 
   1   3   5     2555.66     2383.21     18.19 o 
   2   3   5      905.38      891.96     13.80 o 
   3   3   5       21.15       17.66      0.56 o 
   4   3   5      336.49      320.41      8.71 o 
   5   3   5       42.13       41.32      1.82 o 
   6   3   5        9.81       13.41      1.28 o 
   7   3   5        2.73        0.00      0.91 o 
   8   3   5       35.10       30.34      1.57 o 
   0   4   5      101.31       86.80      1.42 o 
   1   4   5     1290.23     1330.36      9.71 o 
   2   4   5     1663.56     1703.15     11.58 o 
   3   4   5      119.31      120.61      1.52 o 
   4   4   5      284.93      226.89     23.20 o 
   5   4   5      117.07      122.40      2.57 o 
   6   4   5       80.53       67.04      1.69 o 
   7   4   5       54.85       52.73      1.65 o 
   8   4   5        0.33        0.00      1.04 o 
   1   5   5        1.63        1.79      0.40 o 
   2   5   5        2.67        5.69      0.46 o 
   3   5   5      136.60      132.71      1.48 o 
   4   5   5       89.47       72.88      4.69 o 
   5   5   5      236.62      220.10      3.26 o 
   6   5   5       70.12       69.06      1.73 o 
   7   5   5       24.88       23.93      2.26 o 
   8   5   5        0.13        0.00      1.15 o 
   0   6   5     1273.53     1317.65     14.09 o 
   1   6   5        0.73        0.00      0.43 o 
   2   6   5      766.06      744.83      6.42 o 
   3   6   5      225.88      238.46      9.06 o 
   4   6   5       27.15       28.02      1.39 o 
   5   6   5        0.25        0.00      0.76 o 
   6   6   5        0.08        0.27      0.96 o 
   7   6   5        0.22        0.00      1.03 o 
   8   6   5        7.69        8.71      1.49 o 
   1   7   5      125.86      129.61      4.01 o 
   2   7   5       68.95       71.43      1.27 o 
   3   7   5        7.44        3.58      0.56 o 
   4   7   5        0.04        0.18      0.79 o 
   5   7   5       99.24      105.66      2.83 o 
   6   7   5       49.59       43.92      1.60 o 
   7   7   5       81.64      101.61      3.53 o 
   0   8   5     1795.80     1675.56     17.45 o 
   1   8   5       10.39        7.92      0.74 o 
   2   8   5      569.54      508.49     21.88 o 
   3   8   5      166.55      132.06     12.35 o 
   4   8   5      147.50      133.26      2.21 o 
   5   8   5       38.80       44.41      2.35 o 
   6   8   5        2.51        5.12      1.55 o 
   7   8   5       31.68       22.76      1.80 o 
   1   9   5      120.88      127.59      1.90 o 
   2   9   5       16.33       11.21      0.66 o 
   3   9   5        6.23        5.03      0.69 o 
   4   9   5        9.60        2.24      0.90 o 
   5   9   5        1.21        0.00      1.11 o 
   6   9   5        5.71       11.21      1.38 o 
   7   9   5       47.87       52.91      2.09 o 
   0  10   5      194.50      193.39      3.58 o 
   1  10   5      178.93      184.36      2.30 o 
   2  10   5      129.17      131.05      2.42 o 
   3  10   5       38.95       33.96      1.87 o 
   4  10   5       11.59        8.82      1.24 o 
   5  10   5       81.64       68.33      2.13 o 
   6  10   5       75.00       80.83      2.40 o 
   1  11   5      478.21      441.58      4.07 o 
   2  11   5        0.59        0.91      1.19 o 
   3  11   5       57.99       59.42      1.96 o 
   4  11   5       67.24       58.18      1.99 o 
   5  11   5        4.97        8.31      1.71 o 
   6  11   5       18.33       14.80      1.51 o 
   0  12   5      938.77      937.01     10.69 o 
   1  12   5       88.55       86.70      1.93 o 
   2  12   5      144.04      153.62      2.43 o 
   3  12   5      531.97      522.89      8.03 o 
   4  12   5       16.57       22.04      1.56 o 
   5  12   5       24.29       23.10      1.63 o 
   6  12   5       41.11       40.77      2.05 o 
   1  13   5      921.14      920.38      7.85 o 
   2  13   5      207.19      201.60      3.29 o 
   3  13   5      113.00      125.13      2.85 o 
   4  13   5       21.97       15.46      1.48 o 
   5  13   5        2.81        3.84      1.47 o 
   0  14   5       56.78       48.18      2.13 o 
   1  14   5       42.62       33.87      1.38 o 
   2  14   5        7.30        7.55      1.34 o 
   3  14   5      147.56      153.19      3.53 o 
   4  14   5       67.74       49.56      2.35 o 
   1  15   5        9.99        7.45      1.46 o 
   2  15   5       42.50       37.75      1.96 o 
   3  15   5        4.68        3.58      1.49 o 
   4  15   5       24.30       30.00      1.96 o 
   0  16   5        6.64       10.10      2.27 o 
   1  16   5        5.27        4.75      1.45 o 
   2  16   5        1.82        1.75      1.45 o 
   3  16   5       26.64       33.52      2.00 o 
   1  17   5      140.61      152.21      3.52 o 
   0   0   6      807.98      853.46     12.27 o 
   1   0   6       84.20       79.35      3.06 o 
   2   0   6        5.19        6.50      0.56 o 
   3   0   6      229.99      224.80      4.20 o 
   4   0   6      442.04      322.83     92.50 o 
   5   0   6       97.43       96.71      3.92 o 
   6   0   6       11.32       10.75      1.15 o 
   7   0   6        2.54        0.00      1.52 o 
   8   0   6        5.96        0.00      2.32 o 
   1   1   6        1.12        0.52      0.31 o 
   2   1   6      672.48      546.94     34.00 o 
   3   1   6       78.26       73.25      5.76 o 
   4   1   6      215.93      196.05      8.15 o 
   5   1   6       54.88       61.17      1.67 o 
   6   1   6       39.90       33.57      1.01 o 
   7   1   6       67.94       71.13      1.84 o 
   8   1   6       17.22       10.12      1.51 o 
   0   2   6      435.27      403.29      4.85 o 
   1   2   6      103.81       96.67      1.17 o 
   2   2   6        8.79        9.61      1.38 o 
   3   2   6     1031.86     1027.53      8.72 o 
   4   2   6       11.98       14.29      0.82 o 
   5   2   6        8.61        7.98      0.64 o 
   6   2   6       45.80       57.49      1.53 o 
   7   2   6        4.78        4.86      1.05 o 
   8   2   6        9.16        4.60      1.48 o 
   1   3   6     4004.02     4043.16     31.16 o 
   2   3   6      928.07      903.10      7.76 o 
   3   3   6       72.81       74.46      1.19 o 
   4   3   6      141.59      117.76      9.50 o 
   5   3   6      119.21      102.63      4.18 o 
   6   3   6        2.84        1.79      1.01 o 
   7   3   6        0.49        0.00      0.90 o 
   8   3   6        4.04        7.14      1.51 o 
   0   4   6      909.04      938.28      8.89 o 
   1   4   6     2788.53     2855.21     20.45 o 
   2   4   6      816.93      863.73      7.49 o 
   3   4   6     1578.63     1594.81     11.16 o 
   4   4   6        7.81       10.90      1.23 o 
   5   4   6        3.29        1.71      0.74 o 
   6   4   6       21.59       23.73      1.17 o 
   7   4   6       31.92       34.68      2.75 o 
   8   4   6       20.36       19.43      1.96 o 
   1   5   6      702.44      622.05     21.52 o 
   2   5   6       75.81      118.47      1.21 o 
   3   5   6       19.64       25.14      0.59 o 
   4   5   6      124.42      112.42      5.27 o 
   5   5   6       43.81       32.27      1.23 o 
   6   5   6       39.26       50.55      1.56 o 
   7   5   6       22.81       30.96      1.42 o 
   8   5   6        1.32        0.00      1.21 o 
   0   6   6     6525.56     6898.15     70.87 o 
   1   6   6        7.37        7.99      0.39 o 
   2   6   6      776.22      833.34      6.86 o 
   3   6   6        3.38        3.87      0.83 o 
   4   6   6        2.49        2.96      0.77 o 
   5   6   6       11.56       13.92      0.94 o 
   6   6   6      258.55      283.61      4.82 o 
   7   6   6        0.89        2.88      1.06 o 
   1   7   6      363.74      409.13      3.81 o 
   2   7   6      793.65      846.36      7.01 o 
   3   7   6       72.76       80.13      2.30 o 
   4   7   6      623.49      584.66      5.70 o 
   5   7   6       19.19       17.76      1.34 o 
   6   7   6       26.85       19.09      1.28 o 
   7   7   6       40.39       39.82      1.83 o 
   0   8   6      279.58      217.10      3.63 o 
   1   8   6      340.53      342.93      3.79 o 
   2   8   6       52.43       55.09      1.21 o 
   3   8   6      122.00      109.01      2.84 o 
   4   8   6      122.64      110.01      2.05 o 
   5   8   6        7.73        5.37      1.03 o 
   6   8   6       37.25       25.13      1.55 o 
   7   8   6        5.28        1.76      1.59 o 
   1   9   6      106.55      120.59      1.72 o 
   2   9   6      141.49      146.10      3.62 o 
   3   9   6       17.33       22.93      1.05 o 
   4   9   6       35.44       33.24      1.31 o 
   5   9   6        9.95       15.00      1.43 o 
   6   9   6        0.02        5.19      1.28 o 
   7   9   6       41.58       51.20      2.70 o 
   0  10   6      141.04      167.11      3.51 o 
   1  10   6       25.37       17.99      1.72 o 
   2  10   6       86.42       80.04      1.69 o 
   3  10   6       38.72       38.45      1.44 o 
   4  10   6       46.53       53.45      1.76 o 
   5  10   6       16.20       22.09      1.60 o 
   6  10   6        3.31        1.46      1.65 o 
   1  11   6       23.35       24.46      1.02 o 
   2  11   6       86.28      108.87      1.82 o 
   3  11   6      146.92      150.63      2.67 o 
   4  11   6        5.02        9.95      1.27 o 
   5  11   6       70.93       73.72      2.24 o 
   6  11   6        0.31        0.60      1.33 o 
   0  12   6      610.30      693.11      7.77 o 
   1  12   6        3.20        0.00      1.11 o 
   2  12   6      139.05      152.30      2.63 o 
   3  12   6        1.08        2.48      1.48 o 
   4  12   6       34.30       23.14      1.63 o 
   5  12   6       74.11       54.68      2.17 o 
   6  12   6        5.50        8.01      1.55 o 
   1  13   6       26.49       30.03      1.18 o 
   2  13   6       50.20       48.17      1.76 o 
   3  13   6        2.09        9.27      1.40 o 
   4  13   6        3.76        0.54      1.22 o 
   5  13   6       35.56       35.12      2.53 o 
   0  14   6       10.73        7.64      1.27 o 
   1  14   6       35.72       38.14      1.55 o 
   2  14   6       78.49       80.79      2.45 o 
   3  14   6       65.65       57.89      2.28 o 
   4  14   6       70.63       73.77      2.63 o 
   1  15   6       16.73       15.39      1.44 o 
   2  15   6       93.34       94.58      2.77 o 
   3  15   6       89.67      101.64      3.77 o 
   4  15   6        3.18       11.10      2.18 o 
   0  16   6        2.02        0.00      2.18 o 
   1  16   6       16.49        9.36      1.90 o 
   2  16   6        1.10        0.56      1.77 o 
   1   1   7       88.90      100.29      1.41 o 
   2   1   7       53.29       34.23      0.71 o 
   3   1   7      115.51       97.50      9.08 o 
   4   1   7      793.21      779.59     15.72 o 
   5   1   7      186.72      209.40      2.36 o 
   6   1   7      105.17       92.05      2.41 o 
   7   1   7        0.01        2.37      1.13 o 
   8   1   7        3.87        0.23      1.33 o 
   0   2   7      949.02      931.94     13.51 o 
   1   2   7      284.67      328.06     15.44 o 
   2   2   7      468.45      478.37     13.86 o 
   3   2   7      141.43      186.88      2.02 o 
   4   2   7      645.52      449.51     77.07 o 
   5   2   7      215.86      196.92      3.82 o 
   6   2   7       13.27        9.50      0.93 o 
   7   2   7       29.36       24.58      1.62 o 
   8   2   7       24.88       30.95      3.27 o 
   1   3   7       14.29        4.95      0.62 o 
   2   3   7      242.10      262.91      3.00 o 
   3   3   7     1093.53     1188.97      9.36 o 
   4   3   7      400.22      423.20      6.88 o 
   5   3   7      213.75      230.09     10.23 o 
   6   3   7       36.37       33.55      1.51 o 
   7   3   7        1.05        1.50      1.04 o 
   8   3   7       31.54       35.95      1.99 o 
   0   4   7        0.00       13.26      0.82 o 
   1   4   7        8.92        7.74      0.74 o 
   2   4   7       38.53       32.09      1.16 o 
   3   4   7      247.33      262.53      3.82 o 
   4   4   7       75.01       78.02      3.11 o 
   5   4   7       37.14       45.16      1.36 o 
   6   4   7        0.48        1.07      0.80 o 
   7   4   7       12.10        8.36      1.12 o 
   8   4   7        4.28        5.26      1.48 o 
   1   5   7     2710.14     2848.71     27.44 o 
   2   5   7      324.84      458.69      4.09 o 
   3   5   7        2.24        2.85      0.42 o 
   4   5   7      148.32      133.71      2.02 o 
   5   5   7       38.57       40.21      1.46 o 
   6   5   7      130.63      114.66      2.21 o 
   7   5   7        1.72        0.00      1.07 o 
   8   5   7        4.03        0.00      1.29 o 
   0   6   7     2630.65     2770.37     31.28 o 
   1   6   7      670.11      692.55     24.02 o 
   2   6   7        3.94        4.50      0.51 o 
   3   6   7      635.03      680.48      6.19 o 
   4   6   7      142.80      150.66      2.34 o 
   5   6   7       30.18       24.84      1.15 o 
   6   6   7       29.23       30.32      1.38 o 
   7   6   7       20.29       22.29      1.39 o 
   1   7   7      892.77      972.71      6.63 o 
   2   7   7        9.61        6.88      0.53 o 
   3   7   7      173.28      182.19      2.83 o 
   4   7   7       11.29       12.56      1.59 o 
   5   7   7      226.30      247.78      3.23 o 
   6   7   7        0.29        0.00      0.92 o 
   7   7   7       13.74       15.46      1.71 o 
   0   8   7       20.46       37.49      1.28 o 
   1   8   7      162.25      155.31      7.30 o 
   2   8   7      212.70      210.63      2.39 o 
   3   8   7       60.17       62.58      1.49 o 
   4   8   7       11.60        9.81      0.95 o 
   5   8   7       38.84       33.38      1.49 o 
   6   8   7        4.57        5.58      1.21 o 
   7   8   7        6.78       11.28      1.68 o 
   1   9   7        1.83        1.42      0.47 o 
   2   9   7      255.42      291.85      6.31 o 
   3   9   7        6.34        6.40      0.84 o 
   4   9   7        0.13        0.00      0.83 o 
   5   9   7       66.21       63.17      1.87 o 
   6   9   7      125.61      104.89      2.96 o 
   7   9   7       72.40       69.96      2.35 o 
   0  10   7     1267.20     1223.97     52.18 o 
   1  10   7       11.43        8.71      0.88 o 
   2  10   7      327.26      317.08      3.51 o 
   3  10   7      160.33      151.04      3.40 o 
   4  10   7       98.48       88.44      2.00 o 
   5  10   7      134.75      132.05      2.75 o 
   6  10   7       14.30       20.98      1.88 o 
   1  11   7       99.69       92.45      1.57 o 
   2  11   7       21.62       16.05      1.00 o 
   3  11   7       14.30       13.99      1.24 o 
   4  11   7        5.28        3.07      1.15 o 
   5  11   7       11.09        6.62      1.35 o 
   6  11   7       12.59        9.36      1.33 o 
   0  12   7       12.64       16.37      2.45 o 
   1  12   7      108.30      103.60      1.73 o 
   2  12   7        1.69        4.67      1.00 o 
   3  12   7      197.55      192.85      3.35 o 
   4  12   7       18.54       21.64      1.55 o 
   5  12   7       18.09       20.57      1.71 o 
   1  13   7      184.83      174.58      2.50 o 
   2  13   7       76.01       81.28      2.40 o 
   3  13   7        2.64        1.31      1.19 o 
   4  13   7       61.17       66.03      2.37 o 
   5  13   7        7.42        5.74      2.07 o 
   0  14   7      452.55      474.15      6.00 o 
   1  14   7       24.84       27.15      1.87 o 
   2  14   7      248.22      235.73      4.17 o 
   3  14   7        3.68        0.00      1.19 o 
   4  14   7        6.26        3.01      1.41 o 
   1  15   7        0.04        0.69      1.28 o 
   2  15   7       65.05       53.84      2.16 o 
   3  15   7       21.72       20.11      1.69 o 
   0  16   7      161.32      152.58      5.75 o 
   1  16   7       39.94       43.76      2.70 o 
   2  16   7        2.99        3.26      2.83 o 
   0   0   8       46.59       26.60      1.75 o 
   1   0   8       78.98       57.01     11.43 o 
   2   0   8      185.64      181.24      4.37 o 
   3   0   8       18.03       17.83      0.85 o 
   4   0   8      256.44      256.09      8.75 o 
   5   0   8       46.67       50.31      1.57 o 
   6   0   8       71.19       81.96      6.96 o 
   7   0   8        9.97        9.44      1.85 o 
   8   0   8        0.05        0.00      1.99 o 
   1   1   8        3.40        2.82      0.38 o 
   2   1   8      626.12      590.46      7.73 o 
   3   1   8      102.99      108.29      8.88 o 
   4   1   8      370.81      222.87     46.89 o 
   5   1   8       17.59       18.90      0.75 o 
   6   1   8       53.60       52.56      3.57 o 
   7   1   8       11.33       12.51      1.43 o 
   8   1   8       39.31       32.18      1.91 o 
   0   2   8      302.58      369.61      5.98 o 
   1   2   8      223.80      207.78      8.91 o 
   2   2   8       24.53       24.88      0.90 o 
   3   2   8       86.39       95.74      6.96 o 
   4   2   8        1.00        1.64      0.46 o 
   5   2   8        6.31        5.33      0.96 o 
   6   2   8       14.70       12.53      0.99 o 
   7   2   8        0.17        0.00      1.18 o 
   8   2   8        0.01        1.42      1.36 o 
   1   3   8      205.25      164.48     12.00 o 
   2   3   8      128.95      134.85      2.52 o 
   3   3   8       44.40       46.58      1.70 o 
   4   3   8      223.83      197.28      5.82 o 
   5   3   8        7.32        7.89      0.82 o 
   6   3   8        0.98        0.00      0.77 o 
   7   3   8        0.53        0.00      1.13 o 
   8   3   8        0.02        0.00      2.28 o 
   0   4   8      135.36      139.99      2.51 o 
   1   4   8       41.08       34.48      1.21 o 
   2   4   8       28.88       25.40      1.25 o 
   3   4   8      251.36      233.98      3.36 o 
   4   4   8       52.68       42.44      1.21 o 
   5   4   8        6.80        5.33      0.78 o 
   6   4   8       77.81       74.59      2.10 o 
   7   4   8        4.47        5.71      1.10 o 
   8   4   8        2.59        1.58      1.41 o 
   1   5   8     1376.54     1424.13      9.84 o 
   2   5   8       54.05       53.71      1.06 o 
   3   5   8        3.82        3.38      0.62 o 
   4   5   8       10.93       10.73      0.87 o 
   5   5   8        2.08        2.65      1.01 o 
   6   5   8        8.17        2.78      1.12 o 
   7   5   8       10.42       10.88      1.92 o 
   0   6   8     1079.73     1292.49     13.46 o 
   1   6   8     1043.87     1097.39      9.62 o 
   2   6   8      389.13      415.09      3.84 o 
   3   6   8      572.40      611.44      5.79 o 
   4   6   8       85.13       79.45      1.68 o 
   5   6   8        0.54        0.00      1.32 o 
   6   6   8       38.97       43.48      2.26 o 
   7   6   8       20.39       19.56      1.39 o 
   1   7   8      589.68      669.41      5.04 o 
   2   7   8      499.59      539.21      4.78 o 
   3   7   8        0.58        0.00      0.63 o 
   4   7   8       78.63       70.81      2.54 o 
   5   7   8       16.37       20.61      1.70 o 
   6   7   8        0.38        0.00      1.26 o 
   7   7   8        1.36        0.00      1.90 o 
   0   8   8        3.66       12.54      0.92 o 
   1   8   8       65.36       63.98      1.74 o 
   2   8   8        0.01        0.00      0.58 o 
   3   8   8       12.57        9.65      0.89 o 
   4   8   8        0.75        0.00      1.06 o 
   5   8   8        0.44        0.30      1.14 o 
   6   8   8       14.74       18.68      1.50 o 
   7   8   8        5.64        7.32      1.47 o 
   1   9   8      469.50      435.88     14.25 o 
   2   9   8       13.83       20.92      1.02 o 
   3   9   8        6.34        5.52      0.87 o 
   4   9   8        2.28        3.07      0.91 o 
   5   9   8        4.48        2.40      1.28 o 
   6   9   8        1.52        0.00      1.41 o 
   7   9   8       25.40       25.49      1.73 o 
   0  10   8       26.58       17.08      1.75 o 
   1  10   8      216.11      209.67      2.70 o 
   2  10   8        0.97        1.04      0.74 o 
   3  10   8      139.76      156.16      2.68 o 
   4  10   8      215.16      180.26      2.79 o 
   5  10   8        4.59        4.98      1.30 o 
   6  10   8       27.82       30.73      1.77 o 
   1  11   8      134.21      141.07      1.86 o 
   2  11   8       55.93       37.27      1.37 o 
   3  11   8       35.27       35.52      1.92 o 
   4  11   8        1.86        4.69      1.14 o 
   5  11   8        2.79        0.00      1.12 o 
   6  11   8       23.53       22.35      1.61 o 
   0  12   8        0.25        0.00      0.92 o 
   1  12   8       20.23       16.01      1.00 o 
   2  12   8      116.26      125.64      2.92 o 
   3  12   8       26.41       22.30      1.93 o 
   4  12   8       25.32       21.58      1.77 o 
   5  12   8        0.47        0.00      1.20 o 
   1  13   8       14.57       11.21      1.11 o 
   2  13   8       64.28       61.41      2.24 o 
   3  13   8        1.76        0.59      1.21 o 
   4  13   8       20.13       28.13      1.71 o 
   5  13   8       27.42       21.96      1.72 o 
   0  14   8       50.15       51.87      2.41 o 
   1  14   8       37.59       34.96      1.42 o 
   2  14   8       84.18       84.90      3.11 o 
   3  14   8        5.05        4.84      1.34 o 
   4  14   8        7.42        3.88      1.40 o 
   1  15   8       14.74       11.86      1.20 o 
   2  15   8       34.20       46.42      1.97 o 
   3  15   8       16.01       13.59      1.86 o 
   0  16   8      104.24      136.13      8.57 o 
   1  16   8        0.07        0.83      1.36 o 
   2  16   8       74.70       78.75      2.47 o 
   1   1   9     2292.03     2478.11     19.83 o 
   2   1   9     2488.26     2471.56     40.13 o 
   3   1   9      163.57      153.94      3.02 o 
   4   1   9       61.78       23.03     10.05 o 
   5   1   9      122.00      136.16      1.93 o 
   6   1   9        4.81        5.68      2.07 o 
   7   1   9       10.53       12.09      1.39 o 
   8   1   9        1.17        0.00      1.31 o 
   0   2   9     4237.00     4471.57    179.75 o 
   1   2   9      938.01      979.12      7.19 o 
   2   2   9       39.79       39.98      1.30 o 
   3   2   9      449.74      427.67     26.90 o 
   4   2   9        3.98        1.82      0.87 o 
   5   2   9       55.57       43.99      1.97 o 
   6   2   9       33.31       39.19      2.63 o 
   7   2   9      104.81       98.55      4.13 o 
   8   2   9       47.61       59.21      2.54 o 
   1   3   9      548.77      627.51      5.33 o 
   2   3   9      750.02      768.66      6.74 o 
   3   3   9      192.56      193.78      2.93 o 
   4   3   9      188.64      207.75      3.14 o 
   5   3   9      373.97      394.17      4.61 o 
   6   3   9        0.81        1.74      0.82 o 
   7   3   9        5.91        6.31      1.39 o 
   8   3   9        0.27        1.19      1.48 o 
   0   4   9      716.52      689.04     24.03 o 
   1   4   9        1.74        0.27      0.28 o 
   2   4   9      171.57      151.42      1.90 o 
   3   4   9       75.81       67.21      1.31 o 
   4   4   9       86.42       89.02      1.87 o 
   5   4   9       42.86       55.20      1.55 o 
   6   4   9        0.60        2.22      0.99 o 
   7   4   9       46.98       32.40      3.21 o 
   1   5   9      434.56      423.93      3.45 o 
   2   5   9     1149.79     1096.64     12.09 o 
   3   5   9       14.10       12.37      0.72 o 
   4   5   9       16.24        7.76      0.68 o 
   5   5   9        5.96        3.45      0.83 o 
   6   5   9       31.97       31.55      1.34 o 
   7   5   9        0.68        0.00      1.09 o 
   0   6   9       93.77       87.80      3.34 o 
   1   6   9      482.37      515.64      3.98 o 
   2   6   9        8.17        7.09      0.55 o 
   3   6   9        3.41        3.32      1.09 o 
   4   6   9       16.43       10.00      0.91 o 
   5   6   9       66.04       60.86      2.07 o 
   6   6   9       17.53       21.57      1.66 o 
   7   6   9       41.22       34.12      1.56 o 
   1   7   9       83.16       96.04      1.32 o 
   2   7   9      241.87      245.66      2.54 o 
   3   7   9      417.36      412.27      8.74 o 
   4   7   9      124.70      134.70      2.24 o 
   5   7   9      238.81      236.35      4.32 o 
   6   7   9       12.11        8.64      1.12 o 
   7   7   9        0.28        1.55      1.59 o 
   0   8   9        9.34        6.26      0.90 o 
   1   8   9       76.10       77.64      1.82 o 
   2   8   9       91.72       72.11      1.62 o 
   3   8   9        0.29        0.00      0.86 o 
   4   8   9        8.02        8.74      1.00 o 
   5   8   9      123.29      115.04      3.23 o 
   6   8   9       10.38       12.06      1.40 o 
   7   8   9       31.64       29.67      1.72 o 
   1   9   9       22.19       30.34      2.09 o 
   2   9   9        2.44        0.00      0.68 o 
   3   9   9       11.25        9.61      1.14 o 
   4   9   9        0.77        0.00      0.83 o 
   5   9   9       13.94       12.91      1.28 o 
   6   9   9        0.00        0.00      1.04 o 
   0  10   9      247.40      235.01      7.32 o 
   1  10   9       18.68       12.10      1.00 o 
   2  10   9        0.16        0.00      0.87 o 
   3  10   9       30.81       32.13      1.31 o 
   4  10   9        0.87        2.53      0.99 o 
   5  10   9       48.77       50.89      3.12 o 
   6  10   9        7.89       11.37      2.23 o 
   1  11   9      221.74      225.88      2.80 o 
   2  11   9       25.03       24.59      1.21 o 
   3  11   9       83.26       76.33      1.85 o 
   4  11   9       37.18       37.35      2.59 o 
   5  11   9        8.81        6.97      1.30 o 
   6  11   9        7.72        9.03      1.90 o 
   0  12   9      101.64      102.95      2.48 o 
   1  12   9       34.30       38.54      1.33 o 
   2  12   9       43.05       32.52      1.41 o 
   3  12   9       15.11       13.10      1.31 o 
   4  12   9       58.24       58.78      2.83 o 
   5  12   9        1.10        2.60      1.54 o 
   1  13   9        2.53        2.72      0.92 o 
   2  13   9       53.68       56.67      1.91 o 
   3  13   9        8.45        3.47      1.36 o 
   4  13   9       17.52       17.09      1.48 o 
   0  14   9      196.10      200.12      4.38 o 
   1  14   9       55.65       67.56      2.46 o 
   2  14   9       68.28       82.05      2.33 o 
   3  14   9       32.62       36.19      2.87 o 
   4  14   9       25.47       28.17      2.00 o 
   1  15   9       57.68       67.09      2.06 o 
   2  15   9        8.87       11.67      2.05 o 
   3  15   9        1.20        1.94      1.46 o 
   0  16   9        3.00        0.89      2.68 o 
   1  16   9        3.34        4.27      1.59 o 
   0   0  10      691.62      754.12     11.61 o 
   1   0  10     3708.52     3965.95     39.41 o 
   2   0  10     1614.07     1825.38     33.49 o 
   3   0  10      625.21      707.09     33.39 o 
   4   0  10      255.09      124.34      3.50 o 
   5   0  10        4.00        3.61      1.21 o 
   6   0  10       13.96       26.36      7.32 o 
   7   0  10      114.96      134.84     15.89 o 
   8   0  10        0.57        4.33      2.50 o 
   1   1  10     1483.95     1602.81     11.49 o 
   2   1  10      840.95      802.72     17.16 o 
   3   1  10       85.20      101.20      2.52 o 
   4   1  10      408.99      232.65     70.07 o 
   5   1  10       83.74       85.26      2.27 o 
   6   1  10       56.89       68.16      2.48 o 
   7   1  10        8.50        9.17      1.51 o 
   8   1  10        0.01        3.42      1.54 o 
   0   2  10     3776.52     4221.80     41.88 o 
   1   2  10       15.80       23.17      1.04 o 
   2   2  10      450.33      470.29     14.26 o 
   3   2  10      509.61      492.52      4.72 o 
   4   2  10       17.13       20.75      3.15 o 
   5   2  10       63.65       72.32      1.69 o 
   6   2  10        5.62        5.76      1.13 o 
   7   2  10        0.13        0.75      2.16 o 
   8   2  10        0.04        3.40      1.54 o 
   1   3  10       49.56       39.40      1.28 o 
   2   3  10      133.39      174.81      2.83 o 
   3   3  10      553.95      595.68      7.34 o 
   4   3  10       92.61       82.19      5.67 o 
   5   3  10        0.02        1.41      1.09 o 
   6   3  10        0.86        0.00      0.96 o 
   7   3  10       97.01      114.11      9.29 o 
   0   4  10      671.82      714.01     10.44 o 
   1   4  10      690.58      793.46      6.34 o 
   2   4  10      262.45      279.37      2.95 o 
   3   4  10      212.62      142.08     33.36 o 
   4   4  10      194.52      197.88      4.99 o 
   5   4  10       51.28       54.20      2.77 o 
   6   4  10       74.25       83.62      2.16 o 
   7   4  10       37.53       45.27      2.54 o 
   1   5  10      855.28      929.72      6.98 o 
   2   5  10        0.89        0.50      0.46 o 
   3   5  10       24.32       26.87      1.00 o 
   4   5  10        0.01        0.15      0.71 o 
   5   5  10        8.18        8.10      1.02 o 
   6   5  10       11.85       10.31      1.14 o 
   7   5  10       55.47       57.39      3.45 o 
   0   6  10       15.42        8.96      1.64 o 
   1   6  10        1.61        4.42      0.43 o 
   2   6  10       64.09       61.43      1.26 o 
   3   6  10      546.55      481.20     35.64 o 
   4   6  10       89.75       89.11      2.48 o 
   5   6  10       32.63       33.16      1.32 o 
   6   6  10       67.51       71.38      2.32 o 
   7   6  10        3.36        0.00      1.21 o 
   1   7  10       48.12       50.64      3.19 o 
   2   7  10       70.98       70.68      3.31 o 
   3   7  10      217.43      231.63      3.20 o 
   4   7  10       42.89       35.64      1.56 o 
   5   7  10       23.34       27.77      1.84 o 
   6   7  10        9.84        6.13      1.17 o 
   7   7  10       18.23       19.45      1.55 o 
   0   8  10       38.85       45.24      1.64 o 
   1   8  10       45.58       42.68      1.00 o 
   2   8  10       45.72       45.24      2.67 o 
   3   8  10      331.15      317.62      5.00 o 
   4   8  10        2.50        1.36      1.16 o 
   5   8  10       10.48        6.50      1.05 o 
   6   8  10        1.19        0.00      1.06 o 
   7   8  10        0.45        2.14      1.27 o 
   1   9  10      373.15      388.45      3.85 o 
   2   9  10       23.22       22.05      1.14 o 
   3   9  10       55.59       54.63      1.54 o 
   4   9  10       92.68      105.11      2.15 o 
   5   9  10        0.34        0.01      0.96 o 
   6   9  10       20.22       25.32      2.49 o 
   0  10  10      116.54      126.43      2.69 o 
   1  10  10       15.60       25.35      1.52 o 
   2  10  10      123.13      111.84      2.08 o 
   3  10  10       78.39       80.04      1.92 o 
   4  10  10       58.24       56.92      1.75 o 
   5  10  10       63.15       59.87      2.98 o 
   6  10  10        2.76        1.37      1.34 o 
   1  11  10        7.46       10.66      1.00 o 
   2  11  10       15.23       13.72      1.51 o 
   3  11  10       48.91       45.69      1.54 o 
   4  11  10        3.75        8.42      1.52 o 
   5  11  10       23.96       18.28      1.48 o 
   0  12  10      113.73      129.64      2.82 o 
   1  12  10        0.20        0.00      0.87 o 
   2  12  10        1.53        0.42      0.92 o 
   3  12  10       48.25       33.86      1.62 o 
   4  12  10       22.03       17.83      1.84 o 
   5  12  10        0.03        0.00      1.30 o 
   1  13  10        3.51        2.02      1.00 o 
   2  13  10        0.28        0.00      1.15 o 
   3  13  10        4.62        4.04      1.28 o 
   4  13  10       20.22       20.15      1.55 o 
   0  14  10        8.80        9.57      1.61 o 
   1  14  10        1.38        0.00      1.09 o 
   2  14  10        2.58        3.16      1.21 o 
   3  14  10       16.04       13.02      1.54 o 
   1  15  10       11.54        5.81      1.39 o 
   2  15  10       11.35       16.20      1.52 o 
   0  16  10      157.64      206.30      6.71 o 
   1   1  11      589.67      669.53      5.11 o 
   2   1  11        0.80        0.50      0.50 o 
   3   1  11        6.30        5.53      0.57 o 
   4   1  11        6.60        3.00      0.79 o 
   5   1  11      154.97      176.32      4.95 o 
   6   1  11        0.18        3.28      1.22 o 
   7   1  11        1.83        3.18      1.36 o 
   0   2  11     1950.99     2256.11     22.70 o 
   1   2  11      330.26      390.88      3.73 o 
   2   2  11        4.94        8.90      0.60 o 
   3   2  11      241.31      263.83      3.67 o 
   4   2  11       33.26       32.74      4.04 o 
   5   2  11        0.62        2.68      0.84 o 
   6   2  11      198.35      229.98      3.66 o 
   7   2  11       18.62       16.69      2.81 o 
   1   3  11       15.73       23.83      0.60 o 
   2   3  11       55.15       83.48      1.72 o 
   3   3  11      113.15      112.69      3.37 o 
   4   3  11        5.34        3.40      0.72 o 
   5   3  11      191.02      211.45      2.95 o 
   6   3  11       20.55       12.91      1.29 o 
   7   3  11       58.94       68.11      2.54 o 
   0   4  11        0.12        4.00      0.60 o 
   1   4  11       63.99       72.65      1.64 o 
   2   4  11      140.37      154.27      2.30 o 
   3   4  11        4.89        6.98      1.06 o 
   4   4  11      330.71      330.86      7.59 o 
   5   4  11        3.12        3.11      0.90 o 
   6   4  11        0.05        0.38      1.40 o 
   7   4  11        0.17        2.92      1.38 o 
   1   5  11      260.52      273.27      2.58 o 
   2   5  11       87.07       80.95      2.19 o 
   3   5  11       41.40       36.94      1.50 o 
   4   5  11       20.24       16.61      1.40 o 
   5   5  11       10.13        6.49      1.01 o 
   6   5  11        0.01        3.19      2.11 o 
   7   5  11       50.48       47.06      2.26 o 
   0   6  11       41.51       43.35      1.28 o 
   1   6  11      212.67      212.58      3.48 o 
   2   6  11       11.15       14.16      1.31 o 
   3   6  11       83.54       66.44      6.18 o 
   4   6  11       70.77       65.91      1.84 o 
   5   6  11      135.03      149.26      2.75 o 
   6   6  11        0.92        4.13      1.14 o 
   7   6  11        1.87        3.26      1.42 o 
   1   7  11      406.36      423.84      8.42 o 
   2   7  11      194.67      140.38     14.28 o 
   3   7  11       79.46       82.55      1.81 o 
   4   7  11       83.10       97.08      3.40 o 
   5   7  11        6.64        4.18      1.03 o 
   6   7  11       26.24       25.57      2.09 o 
   7   7  11        0.61        0.00      1.53 o 
   0   8  11      357.17      348.78      5.49 o 
   1   8  11       31.90       32.74      2.65 o 
   2   8  11       58.03       48.92      1.86 o 
   3   8  11      558.04      566.57      8.24 o 
   4   8  11       21.39       22.83      1.23 o 
   5   8  11       27.60       31.71      1.44 o 
   6   8  11        0.97        0.10      1.03 o 
   1   9  11      329.37      360.11      5.07 o 
   2   9  11       94.11      100.36      2.98 o 
   3   9  11       44.72       51.73      1.59 o 
   4   9  11       19.37       18.60      1.25 o 
   5   9  11        2.64        2.80      1.14 o 
   6   9  11        8.18        5.48      1.43 o 
   0  10  11       58.89       59.94      2.24 o 
   1  10  11        2.15        3.34      0.80 o 
   2  10  11       84.78       88.74      1.88 o 
   3  10  11       15.60       14.17      1.49 o 
   4  10  11      140.79      143.86      2.60 o 
   5  10  11        0.03        0.58      1.31 o 
   6  10  11        5.07        9.51      1.46 o 
   1  11  11        0.57        0.85      0.87 o 
   2  11  11        0.50        0.00      1.25 o 
   3  11  11       12.75        8.94      1.05 o 
   4  11  11        0.40        5.90      1.10 o 
   5  11  11        6.90        5.87      1.32 o 
   0  12  11       17.03       21.93      2.44 o 
   1  12  11        1.68        1.62      1.37 o 
   2  12  11       14.52       15.61      1.34 o 
   3  12  11       23.45       17.40      1.26 o 
   4  12  11        1.87        0.44      1.24 o 
   5  12  11        0.98        0.00      1.49 o 
   1  13  11       13.40       10.74      1.93 o 
   2  13  11        1.00        0.73      1.00 o 
   3  13  11        9.26        7.13      1.38 o 
   4  13  11       24.79       26.67      1.82 o 
   0  14  11        4.61        1.50      1.62 o 
   1  14  11        3.82        5.10      1.22 o 
   2  14  11        1.62        2.75      1.18 o 
   3  14  11       28.02       24.17      1.60 o 
   1  15  11        0.20        0.00      1.22 o 
   2  15  11       46.69       57.40      4.43 o 
   0   0  12        1.26       30.08      1.46 o 
   1   0  12       82.09      100.92      2.34 o 
   2   0  12        3.74        4.11      0.63 o 
   3   0  12      230.52      249.30      4.73 o 
   4   0  12       26.79       27.61      1.99 o 
   5   0  12      256.32      286.76      6.07 o 
   6   0  12       57.96       46.95      2.64 o 
   7   0  12        6.59        3.05      1.99 o 
   1   1  12      275.60      307.99      2.67 o 
   2   1  12      812.78      880.71      7.09 o 
   3   1  12      168.29      175.90      3.70 o 
   4   1  12      461.78      490.08     12.39 o 
   5   1  12        3.58        6.12      1.13 o 
   6   1  12        4.56        3.39      1.25 o 
   7   1  12        3.07        1.76      1.41 o 
   0   2  12      751.08      829.43     13.27 o 
   1   2  12       64.02       63.72      1.17 o 
   2   2  12      354.69      390.74      3.69 o 
   3   2  12       62.58       63.52      1.35 o 
   4   2  12       40.61       42.79      1.26 o 
   5   2  12       77.01       77.71      2.86 o 
   6   2  12       56.44       50.38      3.04 o 
   7   2  12       18.35       17.03      1.81 o 
   1   3  12       52.38       67.87      1.03 o 
   2   3  12      506.64      556.73      5.98 o 
   3   3  12      144.28      148.55      3.17 o 
   4   3  12      164.61      182.47      2.89 o 
   5   3  12        3.20        5.34      1.15 o 
   6   3  12       68.90       89.06      2.41 o 
   7   3  12       37.59       43.84      4.21 o 
   0   4  12     1818.76     1846.40     19.11 o 
   1   4  12        4.73       14.82      0.78 o 
   2   4  12      132.79      139.60      2.43 o 
   3   4  12        0.26        0.00      0.59 o 
   4   4  12        1.33        0.00      0.72 o 
   5   4  12        0.56        0.00      0.92 o 
   6   4  12       87.03      103.88      3.91 o 
   7   4  12       45.74       51.37      2.33 o 
   1   5  12      256.21      255.39      2.89 o 
   2   5  12        4.93        2.56      0.54 o 
   3   5  12       95.56       84.15      7.95 o 
   4   5  12       25.05       22.48      1.21 o 
   5   5  12       81.85       94.92      2.17 o 
   6   5  12        8.24        4.26      1.37 o 
   7   5  12       26.81       23.38      2.61 o 
   0   6  12       25.79       19.61      0.89 o 
   1   6  12        0.03        0.49      0.41 o 
   2   6  12       50.91       43.97      2.67 o 
   3   6  12       77.12       80.21      3.78 o 
   4   6  12       16.60       20.68      1.88 o 
   5   6  12      431.85      428.04      7.02 o 
   6   6  12       14.18        9.52      1.24 o 
   7   6  12       11.94       12.25      1.69 o 
   1   7  12       71.74       95.20      1.87 o 
   2   7  12       91.61       70.92      5.14 o 
   3   7  12      118.49      131.70      3.88 o 
   4   7  12       59.03       58.03      1.90 o 
   5   7  12        2.46        2.32      1.06 o 
   6   7  12        1.27        1.84      1.12 o 
   0   8  12      292.63      288.26      6.55 o 
   1   8  12        0.64        2.66      0.82 o 
   2   8  12      247.03      239.82      4.15 o 
   3   8  12      370.70      380.35      5.20 o 
   4   8  12        9.86       11.11      1.10 o 
   5   8  12       20.88       25.48      1.51 o 
   6   8  12        0.01        0.25      1.14 o 
   1   9  12      781.06      776.45      9.93 o 
   2   9  12      234.12      236.60      3.17 o 
   3   9  12       73.85       74.97      1.92 o 
   4   9  12      171.24      176.28      2.74 o 
   5   9  12      180.32      190.82      3.00 o 
   6   9  12       23.39       22.15      1.78 o 
   0  10  12      231.85      216.86      5.23 o 
   1  10  12      357.62      364.43     11.17 o 
   2  10  12       69.33       65.73      1.88 o 
   3  10  12      229.34      222.13      3.36 o 
   4  10  12      127.37      134.21      2.55 o 
   5  10  12        0.34        0.00      1.14 o 
   1  11  12      290.87      271.55      4.83 o 
   2  11  12       18.31       24.89      2.10 o 
   3  11  12        0.61        0.47      0.97 o 
   4  11  12        7.35        6.47      1.12 o 
   5  11  12       38.06       39.18      1.88 o 
   0  12  12      120.99      139.60      4.30 o 
   1  12  12        3.93        2.53      1.09 o 
   2  12  12        0.21        1.81      1.06 o 
   3  12  12       22.98       23.61      1.34 o 
   4  12  12        2.13        3.61      1.22 o 
   1  13  12       15.51       12.13      1.31 o 
   2  13  12       29.02       32.64      1.46 o 
   3  13  12       57.72       59.70      2.52 o 
   4  13  12       23.33       22.48      2.05 o 
   0  14  12        4.34        7.42      2.17 o 
   1  14  12       44.90       50.57      1.93 o 
   2  14  12       44.86       38.76      1.83 o 
   3  14  12        0.25        0.00      1.23 o 
   1  15  12       22.85       20.41      1.74 o 
   1   1  13      431.92      493.08      3.97 o 
   2   1  13      154.83      141.59      2.48 o 
   3   1  13       56.24       53.07      3.84 o 
   4   1  13        7.38        8.33      0.83 o 
   5   1  13       54.69       57.57      2.16 o 
   6   1  13       15.86       10.02      1.51 o 
   7   1  13        1.40        0.07      1.83 o 
   0   2  13       90.29       85.21      1.74 o 
   1   2  13        8.23        7.88      0.49 o 
   2   2  13      105.70      128.45      3.14 o 
   3   2  13       34.29       22.91      0.96 o 
   4   2  13      602.49      573.63      9.93 o 
   5   2  13        5.61        3.71      1.99 o 
   6   2  13        2.44        3.31      1.28 o 
   7   2  13       25.36       28.19      2.07 o 
   1   3  13      593.65      639.49      5.29 o 
   2   3  13       70.52       68.92      1.41 o 
   3   3  13      665.39      687.41      9.27 o 
   4   3  13       35.10       42.79      1.57 o 
   5   3  13      108.85      102.90      2.18 o 
   6   3  13        0.54        5.43      1.81 o 
   7   3  13        2.39        0.33      2.72 o 
   0   4  13      112.31       88.21      6.25 o 
   1   4  13       26.91       26.76      1.49 o 
   2   4  13      538.71      533.54      6.92 o 
   3   4  13        0.56        2.60      0.74 o 
   4   4  13      157.77      162.74      3.08 o 
   5   4  13      113.70      125.71      2.59 o 
   6   4  13       85.14       85.21      3.78 o 
   7   4  13        6.71        6.96      1.99 o 
   1   5  13      334.43      345.83      3.56 o 
   2   5  13      116.84      102.35      2.14 o 
   3   5  13       72.44       77.94      2.24 o 
   4   5  13       18.76       17.73      1.76 o 
   5   5  13       17.91       14.17      1.40 o 
   6   5  13       32.65       30.82      1.84 o 
   7   5  13       11.67       14.21      2.39 o 
   0   6  13        1.04        2.04      0.60 o 
   1   6  13      285.19      287.49      4.36 o 
   2   6  13      275.58      253.46      4.07 o 
   3   6  13      808.22      776.95     10.43 o 
   4   6  13        2.07        5.22      1.11 o 
   5   6  13        0.07        0.00      1.01 o 
   6   6  13        5.51        5.11      1.27 o 
   1   7  13      442.39      461.25      7.12 o 
   2   7  13     1056.98     1020.79     18.20 o 
   3   7  13      393.68      388.60      6.73 o 
   4   7  13      238.47      247.36      5.77 o 
   5   7  13      286.02      266.06      3.79 o 
   6   7  13        4.79        8.99      1.33 o 
   0   8  13     2252.75     2254.83     23.12 o 
   1   8  13      535.63      502.98      9.57 o 
   2   8  13      444.62      492.02      9.89 o 
   3   8  13      251.28      243.96      4.35 o 
   4   8  13       81.71       83.19      3.11 o 
   5   8  13        5.73        4.61      1.36 o 
   6   8  13        1.16        1.68      1.17 o 
   1   9  13       10.48       11.58      1.06 o 
   2   9  13      428.41      444.11      7.08 o 
   3   9  13       26.98       18.64      2.09 o 
   4   9  13       34.99       37.44      1.80 o 
   5   9  13       36.54       36.91      2.24 o 
   6   9  13        8.45        5.44      1.60 o 
   0  10  13       94.76      112.23      3.99 o 
   1  10  13      177.56      199.09      7.50 o 
   2  10  13        7.87        8.27      1.04 o 
   3  10  13       70.13       55.02      1.92 o 
   4  10  13        5.02        4.15      1.17 o 
   5  10  13        6.29        6.61      1.65 o 
   1  11  13      201.17      186.19      2.96 o 
   2  11  13      194.20      190.62      4.38 o 
   3  11  13       77.57       83.10      2.68 o 
   4  11  13        0.22        2.21      1.11 o 
   5  11  13       73.23       68.39      2.70 o 
   0  12  13      326.22      344.33      7.54 o 
   1  12  13      112.47       99.84      3.80 o 
   2  12  13        1.06        3.03      1.15 o 
   3  12  13      137.50      128.27      2.52 o 
   4  12  13        1.95        0.81      1.26 o 
   1  13  13        3.93        6.11      1.41 o 
   2  13  13        0.25        0.00      0.96 o 
   3  13  13        1.11        0.00      1.83 o 
   0  14  13       65.74       92.17      4.17 o 
   1  14  13       19.17       22.72      1.80 o 
   2  14  13        2.02        0.00      1.39 o 
   0   0  14      119.55      136.31      3.15 o 
   1   0  14      263.22      248.33      3.92 o 
   2   0  14       94.75       89.87      1.99 o 
   3   0  14       58.72       57.81      2.42 o 
   4   0  14      332.35      318.53      5.47 o 
   5   0  14      123.34      113.59      5.36 o 
   6   0  14      310.55      340.86     19.29 o 
   7   0  14       95.76      104.54      9.46 o 
   1   1  14      182.67      184.88      1.91 o 
   2   1  14        2.85        2.50      0.84 o 
   3   1  14       33.89       35.15      2.70 o 
   4   1  14        4.80        6.28      0.96 o 
   5   1  14       24.15       29.49      2.40 o 
   6   1  14        4.07        2.97      1.99 o 
   7   1  14        0.91        3.66      1.58 o 
   0   2  14      107.38      117.07      2.03 o 
   1   2  14       86.73       78.49      1.27 o 
   2   2  14      211.00      207.48      2.87 o 
   3   2  14       66.45       66.21      1.64 o 
   4   2  14      175.89      190.67      2.67 o 
   5   2  14      127.45      134.01      3.00 o 
   6   2  14       14.48       16.74      1.67 o 
   7   2  14        5.93        6.99      2.16 o 
   1   3  14       14.87       25.48      0.73 o 
   2   3  14       13.25       17.00      0.78 o 
   3   3  14       91.15       98.91      2.13 o 
   4   3  14       43.05       42.59      1.83 o 
   5   3  14        7.06        7.15      1.36 o 
   6   3  14        6.33        6.62      1.41 o 
   7   3  14       27.16       24.52      3.33 o 
   0   4  14       14.04       16.65      0.95 o 
   1   4  14       11.05       10.32      1.22 o 
   2   4  14        2.03        0.56      0.61 o 
   3   4  14       36.97       32.65      1.32 o 
   4   4  14      308.60      301.29      5.94 o 
   5   4  14      236.28      253.07      4.58 o 
   6   4  14      137.20      137.13      5.70 o 
   7   4  14       20.21       28.65      2.22 o 
   1   5  14       27.85       23.94      1.32 o 
   2   5  14       97.61       95.47      1.73 o 
   3   5  14       28.75       30.90      1.33 o 
   4   5  14       15.39       22.37      1.34 o 
   5   5  14        1.52        0.00      1.15 o 
   6   5  14      108.18      109.24      3.98 o 
   0   6  14        6.94       12.26      1.29 o 
   1   6  14        3.48        2.79      0.68 o 
   2   6  14      619.95      626.09      5.68 o 
   3   6  14      406.40      427.67      9.01 o 
   4   6  14      733.19      732.46      7.85 o 
   5   6  14       15.68       20.55      1.40 o 
   6   6  14      107.90      124.58      4.47 o 
   1   7  14      472.02      514.92      4.77 o 
   2   7  14       47.37       54.37      2.01 o 
   3   7  14        2.17        8.53      1.06 o 
   4   7  14        0.92        1.85      1.11 o 
   5   7  14       59.85       75.28      2.12 o 
   6   7  14       33.06       30.90      1.67 o 
   0   8  14      151.51      168.77      3.68 o 
   1   8  14      641.68      698.94      7.68 o 
   2   8  14        7.50        4.90      0.97 o 
   3   8  14      177.87      184.97      3.23 o 
   4   8  14       16.13        9.55      1.21 o 
   5   8  14       83.58       82.13      2.95 o 
   6   8  14        0.62        0.00      1.23 o 
   1   9  14     1027.31     1005.72     15.08 o 
   2   9  14       83.60       80.22      1.87 o 
   3   9  14       17.38       13.66      1.18 o 
   4   9  14       22.61       27.52      1.58 o 
   5   9  14      111.84      122.27      2.71 o 
   0  10  14       87.43       70.28      7.68 o 
   1  10  14       16.49       13.07      1.52 o 
   2  10  14      101.40       98.28      2.14 o 
   3  10  14      369.99      349.80      4.35 o 
   4  10  14      286.70      253.72      4.72 o 
   5  10  14       44.99       38.93      2.20 o 
   1  11  14      194.24      172.32      4.84 o 
   2  11  14       34.76       28.96      2.26 o 
   3  11  14       43.78       48.30      2.05 o 
   4  11  14       13.96       22.36      1.75 o 
   0  12  14       87.34       78.90      7.50 o 
   1  12  14        1.44        1.09      1.72 o 
   2  12  14        3.20        4.47      1.18 o 
   3  12  14       59.96       52.74      1.91 o 
   4  12  14        0.11        1.42      1.38 o 
   1  13  14        8.67        9.23      1.45 o 
   2  13  14        6.64        0.00      1.28 o 
   3  13  14        2.47        2.76      1.38 o 
   0  14  14        4.93        0.90      1.99 o 
   1  14  14       30.85       42.23      2.24 o 
   2  14  14        0.72        0.00      1.55 o 
   1   1  15       28.04       33.31      1.27 o 
   2   1  15       36.95       34.69      0.93 o 
   3   1  15       43.79       41.97      1.29 o 
   4   1  15        5.31        4.28      1.37 o 
   5   1  15      106.71      112.07      2.57 o 
   6   1  15       15.03       22.67      1.74 o 
   7   1  15        7.47        6.31      1.73 o 
   0   2  15      378.02      372.12      4.64 o 
   1   2  15       24.35       30.02      0.92 o 
   2   2  15      248.99      194.97     15.05 o 
   3   2  15      150.90      160.32      2.92 o 
   4   2  15       55.49       51.75      2.86 o 
   5   2  15       24.61       21.30      1.54 o 
   6   2  15       52.82       55.79      4.44 o 
   7   2  15       49.79       45.62      2.37 o 
   1   3  15      319.20      335.29      5.00 o 
   2   3  15       56.65       55.55      2.39 o 
   3   3  15      101.55       87.60      2.22 o 
   4   3  15       36.29       39.57      1.45 o 
   5   3  15      350.39      347.69     12.81 o 
   6   3  15        2.81        1.88      1.37 o 
   0   4  15     1341.81     1287.19     19.37 o 
   1   4  15      229.77      223.67      6.31 o 
   2   4  15        0.04        0.00      1.00 o 
   3   4  15      292.19      299.22      4.93 o 
   4   4  15       68.39       68.69      2.89 o 
   5   4  15       34.45       43.40      1.96 o 
   6   4  15       13.15        8.97      1.45 o 
   1   5  15       94.10      101.17      1.73 o 
   2   5  15       87.54       91.28      1.85 o 
   3   5  15       17.79       14.63      1.09 o 
   4   5  15        2.78        1.49      1.46 o 
   5   5  15      114.81      117.52      3.17 o 
   6   5  15       14.50       13.82      1.88 o 
   0   6  15       50.69       41.65      1.43 o 
   1   6  15       45.01       39.25      1.14 o 
   2   6  15       12.45        9.24      1.55 o 
   3   6  15       81.37       84.32      1.98 o 
   4   6  15       96.37       97.37      4.38 o 
   5   6  15       34.02       36.94      1.69 o 
   6   6  15        0.08        0.00      1.46 o 
   1   7  15       33.71       35.33      2.89 o 
   2   7  15      212.40      197.38      4.48 o 
   3   7  15        1.84        2.24      1.09 o 
   4   7  15       40.20       46.06      1.78 o 
   5   7  15        2.59        3.71      1.11 o 
   6   7  15        4.11        3.51      1.51 o 
   0   8  15      544.03      562.50     19.46 o 
   1   8  15        8.46        6.67      0.96 o 
   2   8  15      111.21      116.26      2.36 o 
   3   8  15        2.06        4.41      1.10 o 
   4   8  15        0.03        0.00      1.13 o 
   5   8  15        1.16        2.11      1.18 o 
   1   9  15       32.39       37.38      2.75 o 
   2   9  15       17.79       20.51      1.49 o 
   3   9  15       22.62       22.01      1.38 o 
   4   9  15        1.89        1.96      1.17 o 
   5   9  15       23.57       23.98      1.54 o 
   0  10  15       42.43       42.31      2.86 o 
   1  10  15       11.08        8.65      1.51 o 
   2  10  15       27.99       38.22      1.78 o 
   3  10  15        1.14        2.63      1.10 o 
   4  10  15        2.32        3.16      1.20 o 
   5  10  15        0.29        1.37      1.28 o 
   1  11  15      144.54      147.06      3.19 o 
   2  11  15       81.73       72.82      2.10 o 
   3  11  15       40.21       53.19      1.94 o 
   4  11  15       11.13       10.05      1.30 o 
   0  12  15        0.52        1.44      1.78 o 
   1  12  15        1.24        4.04      1.39 o 
   2  12  15       55.49       48.83      2.22 o 
   3  12  15        0.53        2.17      1.21 o 
   1  13  15        8.40        9.95      2.57 o 
   2  13  15        5.45       15.36      1.99 o 
   0  14  15        0.37        5.23      2.14 o 
   1  14  15       17.17       12.23      1.71 o 
   0   0  16        3.95        1.94      1.05 o 
   1   0  16        4.74        7.60      0.99 o 
   2   0  16      290.30      321.68     10.35 o 
   3   0  16     1449.47     1343.05     30.60 o 
   4   0  16      863.96      887.14     24.98 o 
   5   0  16        3.78        4.23      1.67 o 
   6   0  16       30.80       44.17      2.75 o 
   1   1  16      275.40      235.03      2.37 o 
   2   1  16      220.10      203.58      2.87 o 
   3   1  16        3.91        5.83      0.99 o 
   4   1  16       94.89      106.36      3.64 o 
   5   1  16      121.04      117.65      3.93 o 
   6   1  16      239.18      242.18      8.83 o 
   0   2  16      488.44      482.66      5.83 o 
   1   2  16      373.59      347.02      4.41 o 
   2   2  16      237.23      232.38      3.33 o 
   3   2  16       18.91       19.76      1.01 o 
   4   2  16        0.41        2.24      1.08 o 
   5   2  16        5.36        4.77      1.41 o 
   6   2  16        1.38        0.00      1.51 o 
   1   3  16       16.41       15.94      1.67 o 
   2   3  16     1226.14     1224.17     14.07 o 
   3   3  16       32.96       35.73      1.25 o 
   4   3  16      100.62      112.41      2.32 o 
   5   3  16        4.67        5.12      1.34 o 
   6   3  16       24.37       25.79      2.45 o 
   0   4  16     1343.55      982.55    147.32 o 
   1   4  16        9.43        7.51      0.82 o 
   2   4  16       72.97       76.65      1.59 o 
   3   4  16       97.37       96.80      1.88 o 
   4   4  16      306.00      316.22      8.28 o 
   5   4  16       33.46       33.77      2.57 o 
   6   4  16       10.94       10.21      1.87 o 
   1   5  16       21.21       20.06      1.29 o 
   2   5  16      534.88      493.95      7.37 o 
   3   5  16       31.60       34.96      1.40 o 
   4   5  16      192.16      194.63      5.39 o 
   5   5  16       43.35       42.57      2.61 o 
   6   5  16        0.05        2.31      1.47 o 
   0   6  16        6.29        3.85      1.21 o 
   1   6  16      299.12      296.10      6.36 o 
   2   6  16        9.08        5.04      1.34 o 
   3   6  16       42.69       39.45      1.42 o 
   4   6  16       21.68       33.25      2.30 o 
   5   6  16        5.14        3.28      1.51 o 
   6   6  16       99.02       94.05      4.21 o 
   1   7  16      195.75      186.01      3.70 o 
   2   7  16       73.52       82.72      1.88 o 
   3   7  16        0.00        1.58      1.18 o 
   4   7  16       67.10       69.31      2.92 o 
   5   7  16       27.89       21.35      1.54 o 
   0   8  16       70.91       77.60      5.00 o 
   1   8  16       11.41       11.30      1.31 o 
   2   8  16        2.45        3.61      0.99 o 
   3   8  16      169.35      157.87      6.56 o 
   4   8  16        0.11        2.44      1.12 o 
   5   8  16        1.49        2.06      1.62 o 
   1   9  16      255.50      254.64     11.16 o 
   2   9  16        0.04        0.00      0.94 o 
   3   9  16      116.62      119.07      2.55 o 
   4   9  16        0.01        0.00      0.99 o 
   5   9  16        0.24        1.09      1.29 o 
   0  10  16       63.07       67.53      4.29 o 
   1  10  16       12.46        6.10      1.41 o 
   2  10  16        1.36        0.00      1.04 o 
   3  10  16        2.86        4.13      1.15 o 
   4  10  16       11.42       14.14      1.37 o 
   1  11  16       28.37       19.74      1.58 o 
   2  11  16       33.12       30.78      1.95 o 
   3  11  16        1.50        2.56      1.21 o 
   4  11  16       22.99       21.16      1.45 o 
   0  12  16       87.49       89.71      4.17 o 
   1  12  16       24.82       22.97      1.78 o 
   2  12  16       36.58       37.79      2.11 o 
   3  12  16       28.95       25.24      2.40 o 
   1  13  16        1.86        1.07      1.75 o 
   2  13  16       22.50       22.91      1.89 o 
   1   1  17        0.39        1.43      0.59 o 
   2   1  17      105.84      114.67      1.87 o 
   3   1  17      273.27      271.35      3.51 o 
   4   1  17        1.58        0.96      1.08 o 
   5   1  17       20.12       15.99      1.44 o 
   6   1  17       47.98       61.69      2.42 o 
   0   2  17      426.26      423.98      7.60 o 
   1   2  17       62.93       63.51      1.41 o 
   2   2  17      149.93      150.56      2.74 o 
   3   2  17       58.60       55.12      1.69 o 
   4   2  17      354.76      351.05      8.18 o 
   5   2  17       96.22      102.04      4.25 o 
   6   2  17        0.14        0.00      1.26 o 
   1   3  17      873.09      886.52      7.57 o 
   2   3  17      147.49      144.58      2.15 o 
   3   3  17      226.43      222.40      2.80 o 
   4   3  17        0.05        0.89      1.21 o 
   5   3  17        0.73        0.00      1.23 o 
   6   3  17       41.71       40.51      3.68 o 
   0   4  17      224.96      194.76      3.17 o 
   1   4  17      223.15      243.51      4.29 o 
   2   4  17       35.12       30.36      2.15 o 
   3   4  17      572.33      563.09      8.33 o 
   4   4  17       45.08       48.92      1.97 o 
   5   4  17        4.75        7.58      1.41 o 
   6   4  17        4.92        3.39      2.10 o 
   1   5  17     1109.38     1113.90     15.10 o 
   2   5  17       78.61       80.65      1.68 o 
   3   5  17       41.17       38.34      1.52 o 
   4   5  17        0.97        4.40      1.10 o 
   5   5  17       74.99       66.70      3.47 o 
   6   5  17       17.04       15.39      1.69 o 
   0   6  17      708.27      642.74     15.22 o 
   1   6  17      226.87      222.89      2.71 o 
   2   6  17        2.03        0.86      1.24 o 
   3   6  17      239.72      222.36      5.72 o 
   4   6  17       79.59       89.07      2.21 o 
   5   6  17        5.01        7.63      1.84 o 
   1   7  17       78.48       80.94      2.19 o 
   2   7  17      132.19      129.72      4.68 o 
   3   7  17        7.97        3.70      1.03 o 
   4   7  17       17.29       22.54      1.44 o 
   5   7  17       35.45       32.42      2.17 o 
   0   8  17      204.32      208.73      6.25 o 
   1   8  17       28.88       31.40      1.58 o 
   2   8  17       33.15       28.84      1.34 o 
   3   8  17        7.42        5.16      1.12 o 
   4   8  17       11.29       10.64      1.21 o 
   5   8  17       55.05       60.00      1.95 o 
   1   9  17       67.27       69.13      2.33 o 
   2   9  17        7.00        5.54      1.03 o 
   3   9  17        0.14        0.00      0.93 o 
   4   9  17       15.83       10.21      1.30 o 
   0  10  17       21.71       30.01      2.73 o 
   1  10  17        0.19        0.00      1.23 o 
   2  10  17       31.74       33.03      1.89 o 
   3  10  17       13.01       19.75      2.08 o 
   4  10  17        6.34        4.12      1.15 o 
   1  11  17       83.31      101.78      3.85 o 
   2  11  17        9.89       15.22      1.64 o 
   3  11  17        8.96        2.57      1.45 o 
   0  12  17        7.73       11.09      2.30 o 
   1  12  17       12.78        7.93      1.55 o 
   2  12  17       11.29        9.46      1.54 o 
   0   0  18        7.64        8.04      1.43 o 
   1   0  18      198.78      164.24      4.85 o 
   2   0  18        3.27        1.93      1.65 o 
   3   0  18       40.53       27.26      2.09 o 
   4   0  18       61.08       53.08      2.64 o 
   5   0  18      263.66      281.25      9.34 o 
   6   0  18        7.74       16.50      2.62 o 
   1   1  18        0.00        0.00      0.78 o 
   2   1  18        8.89        6.34      1.00 o 
   3   1  18       33.34       30.05      1.44 o 
   4   1  18       25.67       28.49      1.52 o 
   5   1  18       99.90      108.31      3.76 o 
   6   1  18       38.86       53.11      2.30 o 
   0   2  18      100.45       85.55      2.89 o 
   1   2  18       13.43       16.18      0.91 o 
   2   2  18        9.65        8.47      1.53 o 
   3   2  18      332.30      298.17      5.29 o 
   4   2  18        0.86        2.51      1.12 o 
   5   2  18        0.40        0.00      1.21 o 
   6   2  18       50.36       56.14      2.35 o 
   1   3  18      389.99      343.14      4.60 o 
   2   3  18      105.03       97.74      1.83 o 
   3   3  18        0.96        0.00      0.97 o 
   4   3  18      173.51      176.90      3.75 o 
   5   3  18       71.98       78.09      2.61 o 
   6   3  18        9.83        7.56      1.58 o 
   0   4  18      290.76      268.01      6.15 o 
   1   4  18       48.82       49.07      1.75 o 
   2   4  18       95.55       94.83      1.90 o 
   3   4  18      115.83      122.71      3.67 o 
   4   4  18        0.47        0.00      1.23 o 
   5   4  18        2.68        0.00      1.36 o 
   1   5  18      655.56      651.46     11.20 o 
   2   5  18      188.80      175.24      2.74 o 
   3   5  18      191.93      227.60      4.38 o 
   4   5  18       33.61       31.59      2.06 o 
   5   5  18        7.14        9.63      1.55 o 
   0   6  18      144.92      136.99      3.92 o 
   1   6  18       10.94       14.28      1.28 o 
   2   6  18       93.22       98.19      2.03 o 
   3   6  18        0.47        3.30      1.17 o 
   4   6  18        2.26        4.69      1.34 o 
   5   6  18      111.28      126.19      3.96 o 
   1   7  18       19.83       29.40      2.08 o 
   2   7  18        9.30        8.03      1.02 o 
   3   7  18       94.18       99.37      2.24 o 
   4   7  18        2.90        3.11      1.27 o 
   5   7  18       35.84       40.69      2.24 o 
   0   8  18      103.29      121.31      4.20 o 
   1   8  18       33.64       27.68      1.65 o 
   2   8  18       29.18       38.10      1.70 o 
   3   8  18        4.09        4.63      1.10 o 
   4   8  18       30.73       37.81      1.73 o 
   1   9  18      110.14      107.57      2.90 o 
   2   9  18        8.57        8.04      1.47 o 
   3   9  18       39.63       49.28      2.80 o 
   4   9  18       18.29       16.35      1.49 o 
   0  10  18        0.02        3.76      1.85 o 
   1  10  18        2.43        5.61      1.36 o 
   2  10  18       15.67       17.44      1.78 o 
   3  10  18       16.14       13.43      2.19 o 
   1  11  18       50.01       60.27      5.09 o 
   2  11  18        0.07        0.00      1.74 o 
   0  12  18       13.12       17.20      3.39 o 
   1  12  18        4.84        5.34      1.51 o 
   1   1  19       16.17       24.37      1.05 o 
   2   1  19       32.01       25.20      1.35 o 
   3   1  19       12.39        8.71      1.22 o 
   4   1  19       20.46       24.50      2.09 o 
   5   1  19        5.31        4.26      1.44 o 
   0   2  19       53.50       49.55      2.63 o 
   1   2  19       12.53        4.91      0.83 o 
   2   2  19      195.44      186.77      3.02 o 
   3   2  19        4.45        0.00      1.52 o 
   4   2  19        0.56        0.00      1.00 o 
   5   2  19        1.83        0.00      1.35 o 
   1   3  19      155.28      167.48      2.70 o 
   2   3  19       35.19       23.75      1.49 o 
   3   3  19        7.43        7.36      1.15 o 
   4   3  19       14.64       10.94      1.42 o 
   5   3  19        7.65        7.64      1.66 o 
   0   4  19      118.85       97.72      4.24 o 
   1   4  19      134.39      129.42      2.51 o 
   2   4  19        0.09        0.00      1.34 o 
   3   4  19       60.61       56.64      1.96 o 
   4   4  19       38.81       39.59      1.90 o 
   5   4  19        9.17        6.07      1.55 o 
   1   5  19       49.10       46.58      2.24 o 
   2   5  19        0.29        1.04      0.94 o 
   3   5  19       33.59       35.41      1.49 o 
   4   5  19        1.53        2.97      1.70 o 
   5   5  19       69.36       67.19      3.65 o 
   0   6  19        2.74        0.00      1.21 o 
   1   6  19        8.76        3.96      1.14 o 
   2   6  19        5.62        3.55      1.21 o 
   3   6  19       93.31       92.95      2.22 o 
   4   6  19       16.85       20.91      1.58 o 
   5   6  19        1.79        6.02      1.45 o 
   1   7  19       47.65       54.93      2.69 o 
   2   7  19        1.19        2.78      1.38 o 
   3   7  19       11.27        8.69      1.14 o 
   4   7  19        0.55        0.00      1.74 o 
   0   8  19        4.62        6.80      2.32 o 
   1   8  19        2.25        2.50      1.64 o 
   2   8  19        1.86        0.00      1.17 o 
   3   8  19        1.03        1.66      1.09 o 
   4   8  19        9.68        9.23      1.29 o 
   1   9  19        4.37        7.46      2.17 o 
   2   9  19        0.18        5.63      2.12 o 
   3   9  19        2.33        1.43      1.27 o 
   0  10  19       23.31       25.49      2.62 o 
   1  10  19       18.71       24.06      2.29 o 
   2  10  19       40.21       49.78      2.63 o 
   3  10  19        2.41        0.00      1.39 o 
   1  11  19      106.97      131.48      4.15 o 
   2  11  19        2.32        4.82      1.54 o 
   0   0  20      404.30      314.56      8.21 o 
   1   0  20        3.63        4.72      1.41 o 
   2   0  20        2.79        2.91      2.33 o 
   3   0  20      232.68      205.26      7.21 o 
   4   0  20       51.78       47.24      2.69 o 
   5   0  20       22.35       12.07      2.90 o 
   1   1  20       87.11       67.55      1.82 o 
   2   1  20       49.07       45.47      1.61 o 
   3   1  20        7.08        7.63      1.89 o 
   4   1  20        0.11        1.54      1.10 o 
   5   1  20       12.58        8.66      1.56 o 
   0   2  20       18.28       16.22      1.59 o 
   1   2  20       93.71       84.51      1.82 o 
   2   2  20       54.74       60.21      1.80 o 
   3   2  20       71.23       70.97      2.19 o 
   4   2  20        0.21        0.00      1.15 o 
   5   2  20       24.46       27.53      1.86 o 
   1   3  20      199.38      181.74      2.55 o 
   2   3  20        2.10        0.64      0.99 o 
   3   3  20        0.88        0.55      1.21 o 
   4   3  20       13.83       13.75      1.91 o 
   5   3  20        5.33        0.35      1.43 o 
   0   4  20       23.47       11.09      1.51 o 
   1   4  20        9.70       13.36      1.30 o 
   2   4  20        2.57        2.99      0.86 o 
   3   4  20       10.94        6.40      1.35 o 
   4   4  20       39.09       50.41      2.07 o 
   5   4  20        7.08        9.68      1.54 o 
   1   5  20       14.30       16.39      1.24 o 
   2   5  20        4.13        1.89      0.94 o 
   3   5  20       35.32       40.31      1.79 o 
   4   5  20        2.39        0.00      1.34 o 
   0   6  20       13.55       14.53      2.17 o 
   1   6  20       58.01       60.51      2.00 o 
   2   6  20       52.35       55.01      1.97 o 
   3   6  20        0.15        0.00      1.07 o 
   4   6  20        0.73        0.00      1.28 o 
   1   7  20       23.94       24.18      1.54 o 
   2   7  20        1.67        0.00      1.28 o 
   3   7  20        3.03        3.23      1.06 o 
   4   7  20       16.63       14.88      1.94 o 
   0   8  20       24.49       31.50      2.68 o 
   1   8  20       15.84       18.35      1.95 o 
   2   8  20        0.29        0.00      1.11 o 
   3   8  20        0.94        2.89      1.31 o 
   1   9  20        0.32        0.18      1.75 o 
   2   9  20        5.82       11.97      1.51 o 
   3   9  20       37.55       35.42      2.10 o 
   0  10  20        0.26        0.00      1.78 o 
   1  10  20       17.25       15.86      1.64 o 
   2  10  20        3.99        3.50      1.45 o 
   1   1  21       78.11       93.19      2.16 o 
   2   1  21       91.53       89.85      2.60 o 
   3   1  21        0.16        0.00      1.09 o 
   4   1  21        0.87        0.00      1.15 o 
   5   1  21        3.17        0.12      1.47 o 
   0   2  21       80.52       84.64      2.75 o 
   1   2  21       44.58       58.72      2.58 o 
   2   2  21       17.97       16.53      1.26 o 
   3   2  21        3.37        3.53      1.49 o 
   4   2  21       45.02       42.17      2.06 o 
   1   3  21      105.16      103.94      2.24 o 
   2   3  21       42.57       35.73      1.51 o 
   3   3  21        0.23        1.42      1.27 o 
   4   3  21        3.93        4.42      1.33 o 
   0   4  21       56.48       54.37      2.38 o 
   1   4  21        3.95        1.75      1.03 o 
   2   4  21        1.39        0.00      1.07 o 
   3   4  21        9.91        8.13      1.88 o 
   4   4  21       20.28       28.20      2.49 o 
   1   5  21        0.46        0.68      1.04 o 
   2   5  21        8.56        6.93      1.39 o 
   3   5  21        0.17        0.00      1.95 o 
   4   5  21        2.70        0.08      1.70 o 
   0   6  21       12.32        8.15      2.32 o 
   1   6  21        1.57        1.89      1.11 o 
   2   6  21        1.59        1.24      2.27 o 
   3   6  21        0.16        3.09      1.29 o 
   4   6  21        0.04        0.00      1.29 o 
   1   7  21       17.06       18.80      1.62 o 
   2   7  21       12.39       12.09      1.63 o 
   3   7  21        0.87        2.69      1.51 o 
   0   8  21       94.69       92.73      3.99 o 
   1   8  21        0.56        0.00      1.61 o 
   2   8  21        9.73       10.74      1.48 o 
   3   8  21        0.50        0.00      1.15 o 
   1   9  21       12.59       15.85      1.80 o 
   2   9  21        0.00        1.61      1.39 o 
   0  10  21       15.20       17.74      2.62 o 
   0   0  22       30.28       34.64      3.94 o 
   1   0  22        7.04        4.41      1.58 o 
   2   0  22       17.54       18.19      2.53 o 
   3   0  22        0.22        0.00      1.48 o 
   4   0  22        8.97        4.68      1.84 o 
   1   1  22       27.27       29.79      1.41 o 
   2   1  22       11.65       14.45      1.28 o 
   3   1  22       15.69       23.34      1.52 o 
   4   1  22        1.59        5.12      1.38 o 
   0   2  22       25.73       36.79      3.18 o 
   1   2  22        0.06        0.00      0.98 o 
   2   2  22        0.07        0.00      1.02 o 
   3   2  22        9.28        6.63      1.24 o 
   4   2  22        0.49        2.31      1.32 o 
   1   3  22       24.44       24.94      1.85 o 
   2   3  22        1.87        5.69      1.12 o 
   3   3  22        3.94        1.37      2.28 o 
   4   3  22        0.39        2.57      1.35 o 
   0   4  22       32.42       28.04      1.89 o 
   1   4  22        0.05        0.00      0.90 o 
   2   4  22        9.28        7.24      1.45 o 
   3   4  22        0.22        0.00      1.17 o 
   4   4  22        1.87        4.19      1.40 o 
   1   5  22       20.76       23.12      1.45 o 
   2   5  22        4.75        4.48      1.45 o 
   3   5  22        3.66        4.64      1.37 o 
   0   6  22       55.25       53.98      8.04 o 
   1   6  22        2.35        0.56      1.10 o 
   2   6  22       13.84       12.78      2.92 o 
   3   6  22       39.63       47.06      2.48 o 
   1   7  22       15.39       22.68      1.74 o 
   2   7  22       12.68       12.99      1.44 o 
   0   8  22        1.73        0.00      1.68 o 
   1   8  22       16.86       19.30      1.74 o 
   2   8  22        0.01        0.00      1.31 o 
   1   1  23        9.17       14.63      1.95 o 
   2   1  23       23.81       23.44      1.41 o 
   3   1  23       10.85       16.45      1.66 o 
   0   2  23       23.64       29.90      2.62 o 
   1   2  23        5.99        8.63      1.40 o 
   2   2  23        0.29        3.73      1.37 o 
   3   2  23        1.22        2.00      1.93 o 
   1   3  23        4.48        3.19      1.15 o 
   2   3  23       23.76       26.70      1.90 o 
   3   3  23       10.92        9.66      1.41 o 
   0   4  23        2.56        4.70      2.27 o 
   1   4  23        0.12        0.00      1.11 o 
   2   4  23        0.39        1.50      1.45 o 
   3   4  23        0.10        0.00      1.11 o 
   1   5  23        1.93        3.56      1.15 o 
   2   5  23        4.96        6.86      2.11 o 
   3   5  23       19.51       20.17      2.03 o 
   0   6  23        6.04        1.67      3.57 o 
   1   6  23        6.35        3.92      1.24 o 
   2   6  23       17.23       18.77      2.28 o 
   1   7  23       11.48       12.43      1.54 o 
   0   0  24       50.35       35.26      4.37 o 
   1   0  24        0.48        6.85      2.32 o 
   2   0  24       10.40       16.89      1.99 o 
   3   0  24        0.11        0.00      1.59 o 
   1   1  24        8.64        5.54      1.64 o 
   2   1  24        5.27        5.84      1.30 o 
   3   1  24        2.84        2.42      1.22 o 
   0   2  24        3.95        3.85      3.57 o 
   1   2  24        1.04        2.19      1.24 o 
   2   2  24        1.01        0.00      1.21 o 
   3   2  24        0.06        0.54      1.28 o 
   1   3  24        1.82        5.85      1.32 o 
   2   3  24        0.13        3.02      1.51 o 
   0   4  24        7.45        4.52      1.47 o 
   1   4  24        0.39        0.00      1.31 o 
   2   4  24        1.01        0.00      1.51 o 
   1   5  24        1.14        0.18      1.70 o 
   0   6  24        1.36        1.86      1.78 o 
   1   6  24        0.33        0.59      1.59 o 
   1   1  25        0.14        0.00      1.46 o 
   2   1  25       13.70       23.55      1.78 o 
   0   2  25       54.67       55.12      3.71 o 
   1   2  25       11.71       20.44      2.28 o 
   1   3  25        0.07        0.00      1.16 o 
   0   4  25        0.20        0.00      3.57 o 
                                                 
